# Supplementary material for: 3-tert-Butyl 5-methyl (2R,4S,5R)-2-(4-methoxyphenyl)-4-(3-nitrophenyl)-1,3-oxazolidine-3,5-dicarboxylate
Source: Acta Crystallogr Sect E Struct Rep Online. 2012 Oct 20;68(Pt 11):o3146–7. doi: 10.1107/S160053681204192X (PMC3515246; doi:10.1107/S160053681204192X)
Supplement: Supplementary file 1 [file e-68-o3146-sup1.cif]

##############################################################################
#                                                                            #
# This CIF contains the data in a paper accepted for publication in          #
# Acta Crystallographica Section E. It conforms to the requirements of       #
# Notes for Authors for Acta Crystallographica Section E, and has been       #
# peer reviewed under the auspices of the IUCr Commission on Journals.       #
#                                                                            #
# Full details of the Crystallographic Information File format               #
# are given in the paper "The Crystallographic Information File (CIF):       #
# a New Standard Archive File for Crystallography" by S. R. Hall, F. H.      #
# Allen and I. D. Brown [Acta Cryst. (1991), A47, 655-685].                  #
#                                                                            #
# The current version of the core CIF dictionary is obtainable from          #
# ftp://ftp.iucr.org/pub/cif_core.dic.                                       #
#                                                                            #
# Software is freely available for graphical display of the structure(s)     #
# in this CIF. For information consult the CIF software page                 #
# http://www.iucr.org/resources/cif/software.                                #
#                                                                            #
# This file may be used for bona fide research purposes within the           #
# scientific community so long as proper attribution is given to the journal # 
# article from which it was obtained.                                        #
#                                                                            #
##############################################################################
data_I
_audit_creation_method     SHELXL97
_database_code_CSD     ?
_chemical_name_systematic
;
3-<i>tert</i>-Butyl 5-methyl (2<i>R</i>,4<i>S</i>,5<i>R</i>)-
2-(4-methoxyphenyl)-4-(3-nitrophenyl)-1,3-oxazolidine-3,5-dicarboxylate
;
_chemical_name_common     ?
_chemical_formula_moiety     'C23 H26 N2 O8'
_chemical_formula_sum     'C23 H26 N2 O8'
_chemical_formula_iupac     'C23 H26 N2 O8'
_chemical_formula_weight     458.46
_chemical_melting_point_gt     388
_chemical_melting_point_lt     391
_symmetry_cell_setting     monoclinic
_symmetry_space_group_name_H-M     'P 21'
_symmetry_space_group_name_Hall     'P 2yb'
loop_
    _symmetry_equiv_pos_as_xyz
    'x, y, z'
    '-x, y+1/2, -z'
_cell_length_a     10.3830(10)
_cell_length_b     6.0303(6)
_cell_length_c     18.7366(17)
_cell_angle_alpha     90.00
_cell_angle_beta     95.591(4)
_cell_angle_gamma     90.00
_cell_volume     1167.57(19)
_cell_formula_units_Z     2
_cell_measurement_reflns_used     58
_cell_measurement_theta_min     3.91
_cell_measurement_theta_max     11.90
_cell_measurement_temperature     298.0(10)
_exptl_crystal_description     block
_exptl_crystal_colour     colourless
_exptl_crystal_size_max     0.60
_exptl_crystal_size_mid     0.16
_exptl_crystal_size_min     0.16
_exptl_crystal_density_diffrn     1.304
_exptl_crystal_density_meas     ?
_exptl_crystal_density_method     'not measured'
_exptl_crystal_F_000     484
_exptl_absorpt_coefficient_mu     0.099
_exptl_absorpt_correction_type     none
_exptl_absorpt_process_details     ?
_exptl_absorpt_correction_T_min     ?
_exptl_absorpt_correction_T_max     ?
_exptl_special_details     ?
_diffrn_ambient_temperature     298.0(10)
_diffrn_radiation_type     MoK\a
_diffrn_radiation_wavelength     0.71073
_diffrn_radiation_source     'fine-focus sealed tube'
_diffrn_radiation_monochromator     graphite
_diffrn_measurement_device_type     'Siemens P4'
_diffrn_measurement_method     '\w scans'
_diffrn_detector_area_resol_mean     ?
_diffrn_reflns_number     3169
_diffrn_reflns_av_R_equivalents     0.0244
_diffrn_reflns_av_sigmaI/netI     0.0451
_diffrn_reflns_theta_min     1.97
_diffrn_reflns_theta_max     24.99
_diffrn_reflns_theta_full     24.99
_diffrn_measured_fraction_theta_max     1.000
_diffrn_measured_fraction_theta_full     1.000
_diffrn_reflns_limit_h_min     -12
_diffrn_reflns_limit_h_max     1
_diffrn_reflns_limit_k_min     -7
_diffrn_reflns_limit_k_max     1
_diffrn_reflns_limit_l_min     -22
_diffrn_reflns_limit_l_max     22
_diffrn_standards_number     3
_diffrn_standards_interval_count     97
_diffrn_standards_interval_time     ?
_diffrn_standards_decay_%     0.5
loop_
    _diffrn_standard_refln_index_h
    _diffrn_standard_refln_index_k
    _diffrn_standard_refln_index_l
    1 0 -4
    1 1 0
    2 0 -1
_refine_special_details     ?
_reflns_number_total     2275
_reflns_number_gt     1628
_reflns_threshold_expression     I>2\s(I)
_refine_ls_structure_factor_coef     Fsqd
_refine_ls_matrix_type     full
_refine_ls_R_factor_all     0.0661
_refine_ls_R_factor_gt     0.0386
_refine_ls_wR_factor_gt     0.0827
_refine_ls_wR_factor_ref     0.0953
_refine_ls_goodness_of_fit_ref     1.023
_refine_ls_restrained_S_all     1.022
_refine_ls_number_reflns     2275
_refine_ls_number_parameters     304
_refine_ls_number_restraints     1
_refine_ls_number_constraints     0
_refine_ls_hydrogen_treatment     constr
_refine_ls_weighting_scheme     calc
_refine_ls_weighting_details
                 'calc w=1/[\s^2^(Fo^2^)+(0.0467P)^2^] where P=(Fo^2^+2Fc^2^)/3'
_atom_sites_solution_hydrogens     geom
_atom_sites_solution_primary     direct
_atom_sites_solution_secondary     difmap
_refine_ls_shift/su_max     0.000
_refine_ls_shift/su_mean     0.000
_refine_diff_density_max     0.121
_refine_diff_density_min     -0.127
_refine_ls_extinction_method     SHELXL97
_refine_ls_extinction_coef     0.017(3)
_refine_ls_extinction_expression
                                  'Fc^*^=kFc[1+0.001xFc^2^\l^3^/sin(2\q)]^-1/4^'
_refine_ls_abs_structure_details     ?
_refine_ls_abs_structure_Flack     ?
loop_
    _atom_type_symbol
    _atom_type_description
    _atom_type_scat_dispersion_real
    _atom_type_scat_dispersion_imag
    _atom_type_scat_source
    'C' 'C' 0.0033 0.0016
                         'International Tables Vol C Tables 4.2.6.8 and 6.1.1.4'
    'H' 'H' 0.0000 0.0000
                         'International Tables Vol C Tables 4.2.6.8 and 6.1.1.4'
    'N' 'N' 0.0061 0.0033
                         'International Tables Vol C Tables 4.2.6.8 and 6.1.1.4'
    'O' 'O' 0.0106 0.0060
                         'International Tables Vol C Tables 4.2.6.8 and 6.1.1.4'
_computing_data_collection     'XSCANS (Siemens, 1996)'
_computing_cell_refinement     'XSCANS (Siemens, 1996)'
_computing_data_reduction     'XSCANS (Siemens, 1996)'
_computing_structure_solution     'SHELXS97 (Sheldrick, 2008)'
_computing_structure_refinement     'SHELXL97 (Sheldrick, 2008)'
_computing_molecular_graphics     '<i>Mercury</i> (Macrae <i>et al.</i>, 2008)'
_computing_publication_material     'SHELXL97 (Sheldrick, 2008)'
loop_
    _atom_site_type_symbol
    _atom_site_label
    _atom_site_fract_x
    _atom_site_fract_y
    _atom_site_fract_z
    _atom_site_U_iso_or_equiv
    _atom_site_adp_type
    _atom_site_calc_flag
    _atom_site_refinement_flags
    _atom_site_occupancy
    _atom_site_symmetry_multiplicity
    _atom_site_disorder_assembly
    _atom_site_disorder_group
    O O1 0.7821(2) 0.5989(4) 0.18897(11) 0.0582(7) Uani d . 1 1 . .
    C C2 0.8184(3) 0.5427(6) 0.26275(16) 0.0467(8) Uani d . 1 1 . .
    H H2A 0.7769 0.6446 0.2942 0.056 Uiso calc R 1 1 . .
    N N3 0.7630(3) 0.3207(5) 0.26723(13) 0.0474(7) Uani d . 1 1 . .
    C C4 0.7412(3) 0.2150(6) 0.19661(14) 0.0457(8) Uani d . 1 1 . .
    H H4A 0.7970 0.0844 0.1947 0.055 Uiso calc R 1 1 . .
    C C5 0.7866(3) 0.3983(7) 0.14856(17) 0.0543(9) Uani d . 1 1 . .
    H H5A 0.7241 0.4104 0.1061 0.065 Uiso calc R 1 1 . .
    C C6 0.9643(3) 0.5490(5) 0.28030(15) 0.0440(8) Uani d . 1 1 . .
    C C7 1.0343(3) 0.3772(6) 0.31379(17) 0.0508(9) Uani d . 1 1 . .
    H H7A 0.9914 0.2492 0.3258 0.061 Uiso calc R 1 1 . .
    C C8 1.1675(3) 0.3915(7) 0.32989(17) 0.0549(9) Uani d . 1 1 . .
    H H8A 1.2129 0.2732 0.3520 0.066 Uiso calc R 1 1 . .
    C C9 1.2322(3) 0.5807(7) 0.31311(16) 0.0519(9) Uani d . 1 1 . .
    C C10 1.1655(4) 0.7536(7) 0.27930(19) 0.0628(10) Uani d . 1 1 . .
    H H10A 1.2090 0.8805 0.2668 0.075 Uiso calc R 1 1 . .
    C C11 1.0321(4) 0.7370(6) 0.26391(19) 0.0603(10) Uani d . 1 1 . .
    H H11A 0.9870 0.8558 0.2419 0.072 Uiso calc R 1 1 . .
    O O12 1.3643(2) 0.5782(5) 0.33188(12) 0.0708(8) Uani d . 1 1 . .
    C C13 1.4373(4) 0.7685(8) 0.3159(2) 0.0840(14) Uani d . 1 1 . .
    H H13A 1.5271 0.7437 0.3311 0.126 Uiso calc R 1 1 . .
    H H13B 1.4071 0.8949 0.3406 0.126 Uiso calc R 1 1 . .
    H H13C 1.4269 0.7953 0.2651 0.126 Uiso calc R 1 1 . .
    C C14 0.7368(3) 0.2149(6) 0.32801(17) 0.0446(8) Uani d . 1 1 . .
    O O15 0.7056(2) 0.0214(4) 0.32967(12) 0.0564(6) Uani d . 1 1 . .
    O O16 0.7505(2) 0.3553(4) 0.38389(10) 0.0502(6) Uani d . 1 1 . .
    C C17 0.7426(3) 0.2749(6) 0.45810(16) 0.0556(10) Uani d . 1 1 . .
    C C18 0.7608(4) 0.4849(8) 0.5014(2) 0.0852(14) Uani d . 1 1 . .
    H H18A 0.6974 0.5923 0.4834 0.128 Uiso calc R 1 1 . .
    H H18B 0.8460 0.5428 0.4975 0.128 Uiso calc R 1 1 . .
    H H18C 0.7506 0.4536 0.5507 0.128 Uiso calc R 1 1 . .
    C C19 0.6121(4) 0.1736(10) 0.4654(2) 0.0896(16) Uani d . 1 1 . .
    H H19A 0.5457 0.2681 0.4428 0.134 Uiso calc R 1 1 . .
    H H19B 0.6000 0.1575 0.5152 0.134 Uiso calc R 1 1 . .
    H H19C 0.6072 0.0307 0.4427 0.134 Uiso calc R 1 1 . .
    C C20 0.8534(4) 0.1162(10) 0.4763(2) 0.0901(14) Uani d . 1 1 . .
    H H20A 0.8410 -0.0143 0.4471 0.135 Uiso calc R 1 1 . .
    H H20B 0.8566 0.0757 0.5260 0.135 Uiso calc R 1 1 . .
    H H20C 0.9333 0.1864 0.4674 0.135 Uiso calc R 1 1 . .
    C C21 0.6011(3) 0.1515(6) 0.17565(15) 0.0439(8) Uani d . 1 1 . .
    C C22 0.4983(3) 0.2716(7) 0.19742(18) 0.0613(10) Uani d . 1 1 . .
    H H22A 0.5140 0.3881 0.2296 0.074 Uiso calc R 1 1 . .
    C C23 0.3719(3) 0.2199(8) 0.17162(19) 0.0719(12) Uani d . 1 1 . .
    H H23A 0.3036 0.3021 0.1866 0.086 Uiso calc R 1 1 . .
    C C24 0.3470(3) 0.0468(8) 0.12382(18) 0.0637(11) Uani d . 1 1 . .
    H H24A 0.2627 0.0117 0.1060 0.076 Uiso calc R 1 1 . .
    C C25 0.4499(3) -0.0711(7) 0.10355(15) 0.0494(9) Uani d . 1 1 . .
    C C26 0.5756(3) -0.0233(6) 0.12914(15) 0.0465(9) Uani d . 1 1 . .
    H H26A 0.6432 -0.1089 0.1150 0.056 Uiso calc R 1 1 . .
    N N27 0.4263(3) -0.2579(6) 0.05319(14) 0.0626(9) Uani d . 1 1 . .
    O O28 0.3196(3) -0.2710(6) 0.01928(13) 0.0901(11) Uani d . 1 1 . .
    O O29 0.5151(3) -0.3873(6) 0.04674(14) 0.0893(9) Uani d . 1 1 . .
    C C30 0.9204(4) 0.3588(8) 0.12370(18) 0.0605(11) Uani d . 1 1 . .
    O O31 0.9865(3) 0.1999(6) 0.13651(16) 0.0899(10) Uani d . 1 1 . .
    O O32 0.9520(3) 0.5284(7) 0.08509(16) 0.1015(11) Uani d . 1 1 . .
    C C33 1.0810(4) 0.5279(14) 0.0607(3) 0.137(3) Uani d . 1 1 . .
    H H33A 1.0921 0.6582 0.0326 0.206 Uiso calc R 1 1 . .
    H H33B 1.0913 0.3983 0.0321 0.206 Uiso calc R 1 1 . .
    H H33C 1.1446 0.5267 0.1015 0.206 Uiso calc R 1 1 . .
loop_
    _atom_site_aniso_label
    _atom_site_aniso_U_11
    _atom_site_aniso_U_22
    _atom_site_aniso_U_33
    _atom_site_aniso_U_12
    _atom_site_aniso_U_13
    _atom_site_aniso_U_23
    O1 0.0616(14) 0.0538(16) 0.0564(13) -0.0020(14) -0.0088(11) 0.0128(14)
    C2 0.0548(19) 0.042(2) 0.0421(17) -0.0031(18) -0.0010(14) 0.0022(17)
    N3 0.0571(17) 0.0470(17) 0.0376(14) -0.0109(15) 0.0019(12) 0.0019(14)
    C4 0.0458(18) 0.052(2) 0.0385(16) -0.0010(18) -0.0007(13) -0.0027(17)
    C5 0.054(2) 0.063(3) 0.0437(17) -0.008(2) -0.0041(15) 0.005(2)
    C6 0.0543(18) 0.036(2) 0.0411(16) -0.0041(18) 0.0005(15) 0.0003(16)
    C7 0.053(2) 0.046(2) 0.0542(19) -0.0040(19) 0.0073(16) 0.0064(18)
    C8 0.057(2) 0.054(2) 0.054(2) 0.004(2) 0.0032(16) 0.0095(19)
    C9 0.051(2) 0.066(3) 0.0385(16) -0.007(2) 0.0045(15) -0.0062(19)
    C10 0.067(2) 0.051(2) 0.069(2) -0.016(2) 0.0007(18) 0.006(2)
    C11 0.063(2) 0.042(2) 0.073(2) -0.004(2) -0.0075(18) 0.005(2)
    O12 0.0519(15) 0.085(2) 0.0746(15) -0.0143(17) 0.0006(12) 0.0006(17)
    C13 0.062(2) 0.091(4) 0.100(3) -0.033(3) 0.014(2) -0.018(3)
    C14 0.0409(18) 0.047(2) 0.045(2) -0.0020(19) 0.0015(14) -0.0019(19)
    O15 0.0693(15) 0.0461(16) 0.0547(14) -0.0124(14) 0.0099(11) -0.0018(12)
    O16 0.0613(14) 0.0495(14) 0.0393(11) -0.0080(13) 0.0026(10) -0.0022(11)
    C17 0.065(2) 0.064(3) 0.0383(17) -0.011(2) 0.0088(16) 0.0024(19)
    C18 0.108(3) 0.092(4) 0.055(2) -0.026(3) 0.006(2) -0.017(2)
    C19 0.091(3) 0.113(4) 0.071(2) -0.035(3) 0.038(2) -0.016(3)
    C20 0.104(3) 0.103(4) 0.061(2) 0.011(3) -0.006(2) 0.022(3)
    C21 0.0427(18) 0.049(2) 0.0398(15) -0.0022(17) 0.0029(14) 0.0001(17)
    C22 0.055(2) 0.070(3) 0.059(2) 0.005(2) 0.0047(17) -0.012(2)
    C23 0.049(2) 0.096(3) 0.072(2) 0.014(2) 0.0076(18) -0.011(3)
    C24 0.045(2) 0.096(3) 0.0491(18) -0.007(2) 0.0001(16) -0.004(2)
    C25 0.052(2) 0.063(2) 0.0326(15) -0.0074(19) 0.0009(14) -0.0010(17)
    C26 0.047(2) 0.054(2) 0.0382(16) -0.0030(17) 0.0044(14) 0.0000(17)
    N27 0.068(2) 0.080(3) 0.0386(15) -0.023(2) -0.0005(15) -0.0020(18)
    O28 0.0673(17) 0.139(3) 0.0621(15) -0.040(2) -0.0047(13) -0.0214(19)
    O29 0.105(2) 0.087(2) 0.0720(17) 0.006(2) -0.0127(16) -0.0255(19)
    C30 0.061(3) 0.077(3) 0.0432(19) -0.016(3) 0.0004(17) 0.007(2)
    O31 0.079(2) 0.099(3) 0.098(2) 0.005(2) 0.0398(16) 0.007(2)
    O32 0.0703(18) 0.138(3) 0.0973(19) -0.023(2) 0.0104(15) 0.049(2)
    C33 0.066(3) 0.223(8) 0.127(4) -0.030(4) 0.031(3) 0.062(5)
_geom_special_details     ?
loop_
    _geom_bond_atom_site_label_1
    _geom_bond_atom_site_label_2
    _geom_bond_site_symmetry_2
    _geom_bond_distance
    _geom_bond_publ_flag
    O1 C5 . 1.430(4) ?
    O1 C2 . 1.437(4) ?
    C2 N3 . 1.462(5) ?
    C2 C6 . 1.519(4) ?
    C2 H2A . 0.9800 ?
    N3 C14 . 1.356(4) ?
    N3 C4 . 1.466(4) ?
    C4 C21 . 1.518(4) ?
    C4 C5 . 1.529(5) ?
    C4 H4A . 0.9800 ?
    C5 C30 . 1.526(5) ?
    C5 H5A . 0.9800 ?
    C6 C7 . 1.381(4) ?
    C6 C11 . 1.385(5) ?
    C7 C8 . 1.389(5) ?
    C7 H7A . 0.9300 ?
    C8 C9 . 1.376(5) ?
    C8 H8A . 0.9300 ?
    C9 C10 . 1.372(5) ?
    C9 O12 . 1.383(4) ?
    C10 C11 . 1.391(5) ?
    C10 H10A . 0.9300 ?
    C11 H11A . 0.9300 ?
    O12 C13 . 1.423(5) ?
    C13 H13A . 0.9600 ?
    C13 H13B . 0.9600 ?
    C13 H13C . 0.9600 ?
    C14 O15 . 1.212(4) ?
    C14 O16 . 1.343(4) ?
    O16 C17 . 1.483(4) ?
    C17 C19 . 1.504(5) ?
    C17 C18 . 1.506(5) ?
    C17 C20 . 1.510(6) ?
    C18 H18A . 0.9600 ?
    C18 H18B . 0.9600 ?
    C18 H18C . 0.9600 ?
    C19 H19A . 0.9600 ?
    C19 H19B . 0.9600 ?
    C19 H19C . 0.9600 ?
    C20 H20A . 0.9600 ?
    C20 H20B . 0.9600 ?
    C20 H20C . 0.9600 ?
    C21 C26 . 1.377(4) ?
    C21 C22 . 1.384(5) ?
    C22 C23 . 1.390(5) ?
    C22 H22A . 0.9300 ?
    C23 C24 . 1.383(6) ?
    C23 H23A . 0.9300 ?
    C24 C25 . 1.368(5) ?
    C24 H24A . 0.9300 ?
    C25 C26 . 1.376(4) ?
    C25 N27 . 1.474(5) ?
    C26 H26A . 0.9300 ?
    N27 O29 . 1.223(4) ?
    N27 O28 . 1.224(4) ?
    C30 O31 . 1.189(5) ?
    C30 O32 . 1.313(5) ?
    O32 C33 . 1.456(5) ?
    C33 H33A . 0.9600 ?
    C33 H33B . 0.9600 ?
    C33 H33C . 0.9600 ?
loop_
    _geom_angle_atom_site_label_1
    _geom_angle_atom_site_label_2
    _geom_angle_atom_site_label_3
    _geom_angle_site_symmetry_1
    _geom_angle_site_symmetry_3
    _geom_angle
    _geom_angle_publ_flag
    C5 O1 C2 . . 106.9(2) ?
    O1 C2 N3 . . 101.7(2) ?
    O1 C2 C6 . . 111.4(2) ?
    N3 C2 C6 . . 113.6(3) ?
    O1 C2 H2A . . 110.0 ?
    N3 C2 H2A . . 110.0 ?
    C6 C2 H2A . . 110.0 ?
    C14 N3 C2 . . 126.3(3) ?
    C14 N3 C4 . . 121.8(3) ?
    C2 N3 C4 . . 111.9(3) ?
    N3 C4 C21 . . 113.8(2) ?
    N3 C4 C5 . . 100.8(3) ?
    C21 C4 C5 . . 111.9(2) ?
    N3 C4 H4A . . 110.0 ?
    C21 C4 H4A . . 110.0 ?
    C5 C4 H4A . . 110.0 ?
    O1 C5 C30 . . 111.8(3) ?
    O1 C5 C4 . . 105.8(2) ?
    C30 C5 C4 . . 114.1(3) ?
    O1 C5 H5A . . 108.3 ?
    C30 C5 H5A . . 108.3 ?
    C4 C5 H5A . . 108.3 ?
    C7 C6 C11 . . 117.3(3) ?
    C7 C6 C2 . . 123.3(3) ?
    C11 C6 C2 . . 119.4(3) ?
    C6 C7 C8 . . 121.4(3) ?
    C6 C7 H7A . . 119.3 ?
    C8 C7 H7A . . 119.3 ?
    C9 C8 C7 . . 120.0(3) ?
    C9 C8 H8A . . 120.0 ?
    C7 C8 H8A . . 120.0 ?
    C10 C9 C8 . . 120.0(3) ?
    C10 C9 O12 . . 124.7(4) ?
    C8 C9 O12 . . 115.3(4) ?
    C9 C10 C11 . . 119.2(4) ?
    C9 C10 H10A . . 120.4 ?
    C11 C10 H10A . . 120.4 ?
    C6 C11 C10 . . 122.0(4) ?
    C6 C11 H11A . . 119.0 ?
    C10 C11 H11A . . 119.0 ?
    C9 O12 C13 . . 118.2(3) ?
    O12 C13 H13A . . 109.5 ?
    O12 C13 H13B . . 109.5 ?
    H13A C13 H13B . . 109.5 ?
    O12 C13 H13C . . 109.5 ?
    H13A C13 H13C . . 109.5 ?
    H13B C13 H13C . . 109.5 ?
    O15 C14 O16 . . 126.5(3) ?
    O15 C14 N3 . . 123.4(3) ?
    O16 C14 N3 . . 110.0(3) ?
    C14 O16 C17 . . 120.9(3) ?
    O16 C17 C19 . . 110.5(3) ?
    O16 C17 C18 . . 102.4(3) ?
    C19 C17 C18 . . 111.1(3) ?
    O16 C17 C20 . . 107.9(3) ?
    C19 C17 C20 . . 113.3(4) ?
    C18 C17 C20 . . 111.0(3) ?
    C17 C18 H18A . . 109.5 ?
    C17 C18 H18B . . 109.5 ?
    H18A C18 H18B . . 109.5 ?
    C17 C18 H18C . . 109.5 ?
    H18A C18 H18C . . 109.5 ?
    H18B C18 H18C . . 109.5 ?
    C17 C19 H19A . . 109.5 ?
    C17 C19 H19B . . 109.5 ?
    H19A C19 H19B . . 109.5 ?
    C17 C19 H19C . . 109.5 ?
    H19A C19 H19C . . 109.5 ?
    H19B C19 H19C . . 109.5 ?
    C17 C20 H20A . . 109.5 ?
    C17 C20 H20B . . 109.5 ?
    H20A C20 H20B . . 109.5 ?
    C17 C20 H20C . . 109.5 ?
    H20A C20 H20C . . 109.5 ?
    H20B C20 H20C . . 109.5 ?
    C26 C21 C22 . . 118.7(3) ?
    C26 C21 C4 . . 118.5(3) ?
    C22 C21 C4 . . 122.6(3) ?
    C21 C22 C23 . . 120.6(4) ?
    C21 C22 H22A . . 119.7 ?
    C23 C22 H22A . . 119.7 ?
    C24 C23 C22 . . 120.4(4) ?
    C24 C23 H23A . . 119.8 ?
    C22 C23 H23A . . 119.8 ?
    C25 C24 C23 . . 118.0(3) ?
    C25 C24 H24A . . 121.0 ?
    C23 C24 H24A . . 121.0 ?
    C24 C25 C26 . . 122.3(3) ?
    C24 C25 N27 . . 119.2(3) ?
    C26 C25 N27 . . 118.5(3) ?
    C25 C26 C21 . . 119.9(3) ?
    C25 C26 H26A . . 120.0 ?
    C21 C26 H26A . . 120.0 ?
    O29 N27 O28 . . 124.0(4) ?
    O29 N27 C25 . . 118.1(3) ?
    O28 N27 C25 . . 117.9(4) ?
    O31 C30 O32 . . 124.7(4) ?
    O31 C30 C5 . . 126.1(4) ?
    O32 C30 C5 . . 109.3(4) ?
    C30 O32 C33 . . 117.2(5) ?
    O32 C33 H33A . . 109.5 ?
    O32 C33 H33B . . 109.5 ?
    H33A C33 H33B . . 109.5 ?
    O32 C33 H33C . . 109.5 ?
    H33A C33 H33C . . 109.5 ?
    H33B C33 H33C . . 109.5 ?
loop_
    _geom_torsion_atom_site_label_1
    _geom_torsion_atom_site_label_2
    _geom_torsion_atom_site_label_3
    _geom_torsion_atom_site_label_4
    _geom_torsion_site_symmetry_1
    _geom_torsion_site_symmetry_2
    _geom_torsion_site_symmetry_3
    _geom_torsion_site_symmetry_4
    _geom_torsion
    _geom_torsion_publ_flag
    C5 O1 C2 N3 . . . . -34.8(3) ?
    C5 O1 C2 C6 . . . . 86.6(3) ?
    O1 C2 N3 C14 . . . . -160.3(3) ?
    C6 C2 N3 C14 . . . . 80.0(4) ?
    O1 C2 N3 C4 . . . . 21.7(3) ?
    C6 C2 N3 C4 . . . . -98.1(3) ?
    C14 N3 C4 C21 . . . . 60.8(4) ?
    C2 N3 C4 C21 . . . . -121.0(3) ?
    C14 N3 C4 C5 . . . . -179.3(3) ?
    C2 N3 C4 C5 . . . . -1.1(3) ?
    C2 O1 C5 C30 . . . . -89.2(3) ?
    C2 O1 C5 C4 . . . . 35.6(3) ?
    N3 C4 C5 O1 . . . . -20.3(3) ?
    C21 C4 C5 O1 . . . . 100.9(3) ?
    N3 C4 C5 C30 . . . . 103.0(3) ?
    C21 C4 C5 C30 . . . . -135.8(3) ?
    O1 C2 C6 C7 . . . . -129.1(3) ?
    N3 C2 C6 C7 . . . . -15.0(4) ?
    O1 C2 C6 C11 . . . . 52.5(4) ?
    N3 C2 C6 C11 . . . . 166.7(3) ?
    C11 C6 C7 C8 . . . . -0.5(5) ?
    C2 C6 C7 C8 . . . . -178.9(3) ?
    C6 C7 C8 C9 . . . . 0.7(5) ?
    C7 C8 C9 C10 . . . . -1.2(5) ?
    C7 C8 C9 O12 . . . . 179.6(3) ?
    C8 C9 C10 C11 . . . . 1.5(5) ?
    O12 C9 C10 C11 . . . . -179.3(3) ?
    C7 C6 C11 C10 . . . . 0.9(5) ?
    C2 C6 C11 C10 . . . . 179.3(3) ?
    C9 C10 C11 C6 . . . . -1.4(5) ?
    C10 C9 O12 C13 . . . . 0.6(5) ?
    C8 C9 O12 C13 . . . . 179.8(3) ?
    C2 N3 C14 O15 . . . . -170.7(3) ?
    C4 N3 C14 O15 . . . . 7.2(5) ?
    C2 N3 C14 O16 . . . . 9.3(4) ?
    C4 N3 C14 O16 . . . . -172.8(3) ?
    O15 C14 O16 C17 . . . . 7.2(5) ?
    N3 C14 O16 C17 . . . . -172.8(2) ?
    C14 O16 C17 C19 . . . . -60.6(4) ?
    C14 O16 C17 C18 . . . . -179.0(3) ?
    C14 O16 C17 C20 . . . . 63.8(4) ?
    N3 C4 C21 C26 . . . . -152.8(3) ?
    C5 C4 C21 C26 . . . . 93.8(4) ?
    N3 C4 C21 C22 . . . . 31.9(4) ?
    C5 C4 C21 C22 . . . . -81.6(4) ?
    C26 C21 C22 C23 . . . . -1.4(5) ?
    C4 C21 C22 C23 . . . . 174.0(3) ?
    C21 C22 C23 C24 . . . . 0.1(6) ?
    C22 C23 C24 C25 . . . . 0.5(6) ?
    C23 C24 C25 C26 . . . . 0.1(5) ?
    C23 C24 C25 N27 . . . . 179.4(3) ?
    C24 C25 C26 C21 . . . . -1.4(5) ?
    N27 C25 C26 C21 . . . . 179.3(3) ?
    C22 C21 C26 C25 . . . . 2.0(4) ?
    C4 C21 C26 C25 . . . . -173.6(3) ?
    C24 C25 N27 O29 . . . . -165.8(3) ?
    C26 C25 N27 O29 . . . . 13.5(5) ?
    C24 C25 N27 O28 . . . . 15.7(5) ?
    C26 C25 N27 O28 . . . . -164.9(3) ?
    O1 C5 C30 O31 . . . . 122.5(4) ?
    C4 C5 C30 O31 . . . . 2.5(5) ?
    O1 C5 C30 O32 . . . . -57.8(4) ?
    C4 C5 C30 O32 . . . . -177.8(3) ?
    O31 C30 O32 C33 . . . . -4.6(6) ?
    C5 C30 O32 C33 . . . . 175.7(4) ?
loop_
    _geom_hbond_atom_site_label_D
    _geom_hbond_atom_site_label_H
    _geom_hbond_atom_site_label_A
    _geom_hbond_site_symmetry_A
    _geom_hbond_distance_DH
    _geom_hbond_distance_HA
    _geom_hbond_distance_DA
    _geom_hbond_angle_DHA
    C2 H2A O15 1_565 0.98 2.50 3.400(4) 153
    C5 H5A O28 2_655 0.98 2.59 3.387(4) 138
    C26 H26A O1 1_545 0.93 2.59 3.252(4) 128
_iucr_refine_instructions_details
;
TITL TS352 in P2(1)
CELL 0.71073  10.3830   6.0303  18.7366  90.000  95.591  90.000
ZERR    2.00   0.0010   0.0006   0.0017   0.000   0.004   0.000
LATT -1
SYMM -X, 0.5+Y, -Z
SFAC C H N O
UNIT 46 52 4 16
TEMP 26
MERG 3
L.S.  12
FMAP   2
PLAN  10
ACTA
BOND $H
CONF
HTAB
WGHT    0.046700
EXTI    0.016669
FVAR       0.82248
O1    4    0.782129    0.598891    0.188974    11.00000    0.06162    0.05377 =
         0.05638    0.01283   -0.00879   -0.00204
C2    1    0.818358    0.542679    0.262750    11.00000    0.05479    0.04214 =
         0.04211    0.00223   -0.00099   -0.00312
AFIX  13
H2A   2    0.776894    0.644640    0.294215    11.00000   -1.20000
AFIX   0
N3    3    0.762977    0.320748    0.267230    11.00000    0.05714    0.04702 =
         0.03764    0.00188    0.00194   -0.01089
C4    1    0.741197    0.214988    0.196613    11.00000    0.04577    0.05177 =
         0.03851   -0.00272   -0.00069   -0.00104
AFIX  13
H4A   2    0.796953    0.084415    0.194718    11.00000   -1.20000
AFIX   0
C5    1    0.786626    0.398338    0.148560    11.00000    0.05401    0.06343 =
         0.04365    0.00492   -0.00407   -0.00753
AFIX  13
H5A   2    0.724089    0.410414    0.106055    11.00000   -1.20000
AFIX   0
C6    1    0.964285    0.548980    0.280297    11.00000    0.05429    0.03572 =
         0.04114    0.00031    0.00050   -0.00414
C7    1    1.034306    0.377222    0.313794    11.00000    0.05291    0.04568 =
         0.05424    0.00645    0.00728   -0.00404
AFIX  43
H7A   2    0.991372    0.249238    0.325839    11.00000   -1.20000
AFIX   0
C8    1    1.167477    0.391459    0.329889    11.00000    0.05673    0.05360 =
         0.05399    0.00953    0.00319    0.00431
AFIX  43
H8A   2    1.212902    0.273157    0.351997    11.00000   -1.20000
AFIX   0
C9    1    1.232162    0.580673    0.313109    11.00000    0.05111    0.06601 =
         0.03854   -0.00621    0.00451   -0.00725
C10   1    1.165508    0.753613    0.279304    11.00000    0.06706    0.05141 =
         0.06872    0.00557    0.00073   -0.01581
AFIX  43
H10A  2    1.209035    0.880493    0.266826    11.00000   -1.20000
AFIX   0
C11   1    1.032075    0.736975    0.263908    11.00000    0.06286    0.04177 =
         0.07349    0.00511   -0.00746   -0.00430
AFIX  43
H11A  2    0.986992    0.855827    0.241923    11.00000   -1.20000
AFIX   0
O12   4    1.364310    0.578207    0.331876    11.00000    0.05187    0.08473 =
         0.07458    0.00056    0.00060   -0.01431
C13   1    1.437303    0.768526    0.315890    11.00000    0.06227    0.09096 =
         0.09993   -0.01774    0.01353   -0.03298
AFIX 137
H13A  2    1.527107    0.743712    0.331147    11.00000   -1.50000
H13B  2    1.407130    0.894926    0.340592    11.00000   -1.50000
H13C  2    1.426908    0.795317    0.265150    11.00000   -1.50000
AFIX   0
C14   1    0.736751    0.214870    0.328007    11.00000    0.04094    0.04729 =
         0.04505   -0.00188    0.00152   -0.00205
O15   4    0.705635    0.021380    0.329668    11.00000    0.06927    0.04607 =
         0.05469   -0.00179    0.00991   -0.01240
O16   4    0.750547    0.355310    0.383890    11.00000    0.06125    0.04947 =
         0.03929   -0.00219    0.00262   -0.00797
C17   1    0.742568    0.274879    0.458101    11.00000    0.06544    0.06371 =
         0.03828    0.00236    0.00883   -0.01104
C18   1    0.760799    0.484927    0.501353    11.00000    0.10778    0.09239 =
         0.05490   -0.01711    0.00554   -0.02617
AFIX 137
H18A  2    0.697446    0.592306    0.483441    11.00000   -1.50000
H18B  2    0.845974    0.542771    0.497473    11.00000   -1.50000
H18C  2    0.750600    0.453626    0.550723    11.00000   -1.50000
AFIX   0
C19   1    0.612061    0.173625    0.465364    11.00000    0.09099    0.11289 =
         0.07092   -0.01606    0.03789   -0.03510
AFIX 137
H19A  2    0.545704    0.268084    0.442765    11.00000   -1.50000
H19B  2    0.599991    0.157506    0.515249    11.00000   -1.50000
H19C  2    0.607213    0.030676    0.442711    11.00000   -1.50000
AFIX   0
C20   1    0.853440    0.116215    0.476303    11.00000    0.10372    0.10309 =
         0.06080    0.02209   -0.00594    0.01128
AFIX 137
H20A  2    0.840952   -0.014346    0.447132    11.00000   -1.50000
H20B  2    0.856573    0.075697    0.525991    11.00000   -1.50000
H20C  2    0.933277    0.186428    0.467356    11.00000   -1.50000
AFIX   0
C21   1    0.601094    0.151486    0.175647    11.00000    0.04267    0.04907 =
         0.03979    0.00013    0.00287   -0.00216
C22   1    0.498320    0.271622    0.197421    11.00000    0.05471    0.07034 =
         0.05861   -0.01182    0.00468    0.00491
AFIX  43
H22A  2    0.514021    0.388099    0.229627    11.00000   -1.20000
AFIX   0
C23   1    0.371874    0.219882    0.171621    11.00000    0.04854    0.09587 =
         0.07170   -0.01071    0.00758    0.01379
AFIX  43
H23A  2    0.303631    0.302067    0.186577    11.00000   -1.20000
AFIX   0
C24   1    0.346962    0.046824    0.123822    11.00000    0.04529    0.09592 =
         0.04911   -0.00440    0.00014   -0.00669
AFIX  43
H24A  2    0.262713    0.011663    0.105984    11.00000   -1.20000
AFIX   0
C25   1    0.449942   -0.071134    0.103553    11.00000    0.05187    0.06326 =
         0.03256   -0.00100    0.00093   -0.00743
C26   1    0.575570   -0.023294    0.129136    11.00000    0.04706    0.05413 =
         0.03823   -0.00004    0.00437   -0.00295
AFIX  43
H26A  2    0.643158   -0.108894    0.115032    11.00000   -1.20000
AFIX   0
N27   3    0.426269   -0.257885    0.053189    11.00000    0.06821    0.07981 =
         0.03856   -0.00196   -0.00049   -0.02300
O28   4    0.319647   -0.271029    0.019282    11.00000    0.06727    0.13880 =
         0.06213   -0.02142   -0.00468   -0.03988
O29   4    0.515057   -0.387299    0.046735    11.00000    0.10500    0.08660 =
         0.07197   -0.02549   -0.01266    0.00632
C30   1    0.920413    0.358756    0.123695    11.00000    0.06051    0.07698 =
         0.04320    0.00730    0.00039   -0.01604
O31   4    0.986490    0.199936    0.136514    11.00000    0.07905    0.09915 =
         0.09776    0.00737    0.03983    0.00459
O32   4    0.951984    0.528433    0.085086    11.00000    0.07026    0.13757 =
         0.09725    0.04855    0.01041   -0.02255
C33   1    1.080974    0.527861    0.060740    11.00000    0.06597    0.22284 =
         0.12697    0.06238    0.03110   -0.03027
AFIX 137
H33A  2    1.092056    0.658243    0.032582    11.00000   -1.50000
H33B  2    1.091297    0.398284    0.032081    11.00000   -1.50000
H33C  2    1.144598    0.526678    0.101508    11.00000   -1.50000
HKLF      4
REM  TS352 in P2(1)
REM R1 =  0.0386 for   1628 Fo > 4sig(Fo)  and  0.0661 for all   2275 data
REM    304 parameters refined using      1 restraints
END
WGHT      0.0468      0.0000
REM Highest difference peak  0.121,  deepest hole -0.127,  1-sigma level  0.031
Q1    1   0.4458 -0.4675  0.1060  11.00000  0.05    0.12
Q2    1   0.7943  0.4115  0.5492  11.00000  0.05    0.11
Q3    1   1.0549  0.5635  0.0017  11.00000  0.05    0.11
Q4    1   0.6948  0.5865  0.3681  11.00000  0.05    0.11
Q5    1   0.2785 -0.2878  0.0617  11.00000  0.05    0.11
Q6    1   1.0000  0.8586  0.1993  11.00000  0.05    0.11
Q7    1   0.8084 -0.0050  0.3655  11.00000  0.05    0.11
Q8    1   0.9345  0.3208  0.3680  11.00000  0.05    0.10
Q9    1   1.1511  0.9284  0.3332  11.00000  0.05    0.10
Q10   1   0.6128  0.5841  0.1499  11.00000  0.05    0.10
;
data_global
_journal_date_recd_electronic     2012-09-18
_journal_date_accepted     2012-10-06
_journal_name_full     'Acta Crystallographica, Section E'
_journal_year     2012
_journal_volume     68
_journal_issue     11
_journal_page_first     o3146
_journal_page_last     o3147
_journal_paper_category     QO
_journal_paper_doi     10.1107/S160053681204192X
_journal_coeditor_code     RZ5008
_publ_contact_author_name     'Sylvain Bern\`es'
_publ_contact_author_address
;
Universidad Aut\'onoma de Nuevo Le\'on, UANL
Facultad de Ciencias Qu\'imicas
Av. Universidad S/N
Ciudad Universitaria
San Nicol\'as de los Garza
Nuevo Le\'on CP 66451
Mexico
;
_publ_contact_author_email     sylvain_bernes@hotmail.com
_publ_contact_author_fax     ?
_publ_contact_author_phone     ?
_publ_section_title
;\
3-<i>tert</i>-Butyl 5-methyl (2<i>R</i>,4<i>S</i>,5<i>R</i>)-\
2-(4-methoxyphenyl)-4-(3-nitrophenyl)-1,3-oxazolidine-3,5-dicarboxylate
;
_publ_section_title_footnote     .
loop_
    _publ_author_name
    _publ_author_footnote
    _publ_author_address
    "Montiel-Smith, Sara" .
;
Benem\'erita Universidad Aut\'onoma de Puebla
Facultad de Ciencias Qu\'imicas
Ciudad Universitaria
Puebla, Pue. 72570
Mexico
;
    "Bern\`es, Sylvain" .
;
Universidad Aut\'onoma de Nuevo Le\'on, UANL
Facultad de Ciencias Qu\'imicas
Av. Universidad S/N
Ciudad Universitaria
San Nicol\'as de los Garza
Nuevo Le\'on CP 66451
Mexico
;
    "Sandoval-Ram\'irez, Jes\'us" .
;
Benem\'erita Universidad Aut\'onoma de Puebla
Facultad de Ciencias Qu\'imicas
Ciudad Universitaria
Puebla, Pue. 72570
Mexico
;
    "Meza-Reyes, Socorro" .
;
Benem\'erita Universidad Aut\'onoma de Puebla
Facultad de Ciencias Qu\'imicas
Ciudad Universitaria
Puebla, Pue. 72570
Mexico
;
    "Dubois, Jo\"elle" .
;
Institut de Chimie des Substances Naturelles, CNRS
Avenue de la Terrasse
91190 Gif-sur-Yvette
France
;
_publ_section_synopsis     .
_exptl_special_details     ?
