# Supplementary material for: 3-tert-Butyl 5-methyl (2R,4S,5R)-2-(4-methoxyphenyl)-4-(3-nitrophenyl)-1,3-oxazolidine-3,5-dicarboxylate
Source: Acta Crystallogr Sect E Struct Rep Online. 2012 Oct 20;68(Pt 11):o3146–7. doi: 10.1107/S160053681204192X (PMC3515246; doi:10.1107/S160053681204192X)
Supplement: Supplementary file 2 [file e-68-o3146-Isup2.hkl]

# 
# h,k,l, Fc-squared, Fo-squared, sigma(Fo-squared) and status flag 
# 
data_I
_shelx_title ' TS352 in P2(1)' 
_shelx_refln_list_code          4 
_shelx_F_calc_maximum       96.90 
_exptl_crystal_F_000       484.00 
_reflns_d_resolution_high  0.8410 
 
loop_ 
 _symmetry_equiv_pos_as_xyz 
 'x, y, z' 
 '-x, y+1/2, -z' 
 
_cell_length_a    10.3830 
_cell_length_b     6.0303 
_cell_length_c    18.7366 
_cell_angle_alpha  90.000 
_cell_angle_beta   95.591 
_cell_angle_gamma  90.000 
 
_shelx_F_squared_multiplier     1.000 
 
loop_ 
 _refln_index_h 
 _refln_index_k 
 _refln_index_l 
 _refln_F_squared_calc 
 _refln_F_squared_meas 
 _refln_F_squared_sigma 
 _refln_observed_status 
   1   0   0      102.04       95.41      3.56 o 
   2   0   0      696.20      667.68     16.90 o 
   3   0   0      147.91      161.12      4.65 o 
   4   0   0     2399.42     2508.62     39.24 o 
   5   0   0      863.80      967.38     25.63 o 
   6   0   0      184.52      201.07      6.68 o 
   7   0   0       49.06       51.46      3.56 o 
   8   0   0       27.03       28.06      3.28 o 
   9   0   0        9.82       10.26      3.61 o 
  10   0   0       56.54       58.11      5.89 o 
  11   0   0        0.87       -3.43      3.43 o 
  12   0   0        7.22       11.24      4.55 o 
   1   1   0     8829.02     8848.99    135.45 o 
   2   1   0      915.69      849.70     44.36 o 
   3   1   0      707.91      679.52     22.83 o 
   4   1   0       93.16      102.49      4.79 o 
   5   1   0     1454.21     1513.41     37.33 o 
   6   1   0      116.13      116.21      3.19 o 
   7   1   0      163.60      163.34      9.00 o 
   8   1   0      127.77      124.93      5.55 o 
   9   1   0       17.14       21.15      3.83 o 
  10   1   0        9.80        5.39      3.61 o 
  11   1   0       24.62       28.14      3.88 o 
  12   1   0        0.36        1.19      2.86 o 
   0   2   0     1128.25     1046.74     26.00 o 
   1   2   0      461.55      420.80     33.78 o 
   2   2   0       95.42       97.86      3.55 o 
   3   2   0      235.89      237.36      9.25 o 
   4   2   0      324.64      343.89     16.62 o 
   5   2   0       30.29       31.17      3.30 o 
   6   2   0      120.25      121.77      5.09 o 
   7   2   0      113.98      106.83      4.69 o 
   8   2   0       94.32       83.56      4.27 o 
   9   2   0        5.90        3.34      5.99 o 
  10   2   0        1.14       -0.65      3.61 o 
  11   2   0        0.11       -2.68      3.37 o 
   1   3   0      256.40      263.20     15.97 o 
   2   3   0      101.07      107.50      4.10 o 
   3   3   0      207.00      220.87      8.53 o 
   4   3   0       16.30       17.24      2.60 o 
   5   3   0      189.67      180.98      6.91 o 
   6   3   0       77.89       79.52      4.30 o 
   7   3   0      186.34      192.95      9.17 o 
   8   3   0      135.27      121.71      7.59 o 
   9   3   0       19.36       21.64      4.63 o 
  10   3   0        8.97        8.75      4.30 o 
  11   3   0        8.51        1.66      4.32 o 
   0   4   0      158.83      157.79      5.52 o 
   1   4   0       45.20       48.37      2.72 o 
   2   4   0      106.28      109.49      4.60 o 
   3   4   0       79.55       77.69      4.02 o 
   4   4   0       22.80       27.37      3.00 o 
   5   4   0       14.74       18.17      3.40 o 
   6   4   0        1.36       -0.18      4.04 o 
   7   4   0      135.85      150.51      9.57 o 
   8   4   0        7.01       13.11      6.28 o 
   9   4   0        4.29        3.13      4.45 o 
  10   4   0        0.77        5.35      4.41 o 
   1   5   0        7.12       10.47      1.64 o 
   2   5   0       13.54       13.32      2.38 o 
   3   5   0        9.62        8.63      4.01 o 
   4   5   0        0.04       -3.09      3.09 o 
   5   5   0       43.00       49.74      5.54 o 
   6   5   0       43.30       44.92      5.88 o 
   7   5   0       10.38        8.35      5.00 o 
   8   5   0        1.46        1.45      3.92 o 
   0   6   0      100.80      106.59      7.28 o 
   1   6   0       51.51       50.62      4.21 o 
   2   6   0        6.13       12.94      4.49 o 
   3   6   0       43.04       46.46      6.02 o 
   4   6   0       10.57        4.55      4.35 o 
   5   6   0        3.52        2.47      3.43 o 
   6   6   0       14.52       13.96      5.38 o 
   1   7   0        0.36       -0.99      2.40 o 
   2   7   0        1.78        0.16      3.24 o 
 -12   0   1        5.85       18.12      4.94 o 
 -11   0   1        8.59        6.80      4.58 o 
 -10   0   1        7.79        3.55      6.65 o 
  -9   0   1       97.19      107.05      6.73 o 
  -8   0   1      278.55      265.49     11.24 o 
  -7   0   1       16.22       13.84      2.94 o 
  -6   0   1       19.63       20.62      3.30 o 
  -5   0   1     2239.60     2504.77     39.79 o 
  -4   0   1       71.70       74.05      3.25 o 
  -3   0   1     4360.89     4590.77     50.73 o 
  -2   0   1     2949.10     3056.97     36.65 o 
  -1   0   1     3941.33     4147.29     46.79 o 
   1   0   1      678.82      674.52      9.76 o 
   2   0   1     9388.98     9913.43     70.88 o 
   3   0   1     1794.02     1653.57     30.71 o 
   4   0   1        1.14        2.25      1.91 o 
   5   0   1      841.53      874.20     23.15 o 
   6   0   1       44.29       42.72      3.19 o 
   7   0   1      431.51      431.51     14.62 o 
   8   0   1       70.17       70.23      4.20 o 
   9   0   1        1.68        5.20      5.22 o 
  10   0   1       31.04       33.12      5.68 o 
  11   0   1        0.02       -0.31      4.69 o 
  12   0   1        1.76       -0.90      4.67 o 
 -12   1   1        6.02       10.66      3.42 o 
 -11   1   1        2.02        1.38      2.89 o 
 -10   1   1       36.12       30.18      3.94 o 
  -9   1   1      175.55      163.77      5.80 o 
  -8   1   1      236.49      229.17      5.88 o 
  -7   1   1      160.92      171.68      4.16 o 
  -6   1   1      125.37      147.85     13.28 o 
  -5   1   1      110.19      102.69      3.16 o 
  -4   1   1     1221.32     1207.37     20.42 o 
  -3   1   1      862.49      809.86     16.83 o 
  -2   1   1      550.02      528.84     12.31 o 
  -1   1   1     5119.56     5077.61     57.10 o 
   0   1   1     3676.49     3497.53     19.16 o 
   1   1   1     1432.57     1195.95     13.65 o 
   2   1   1      747.36      685.26     14.10 o 
   3   1   1      944.41      816.51     22.28 o 
   4   1   1      383.37      383.99     12.50 o 
   5   1   1      369.66      376.46     23.79 o 
   6   1   1       32.69       37.00      3.94 o 
   7   1   1      868.10      861.46     14.32 o 
   8   1   1      171.56      176.00      4.99 o 
   9   1   1       20.94       20.18      3.37 o 
  10   1   1        5.17        9.39      2.79 o 
  11   1   1        9.91        4.51      6.28 o 
  12   1   1       11.53       13.60      3.86 o 
 -11   2   1       17.57       15.01      4.86 o 
 -10   2   1       33.28       33.10      4.94 o 
  -9   2   1       37.59       40.81      5.13 o 
  -8   2   1      143.55      159.03      5.46 o 
  -7   2   1      462.66      447.79     14.84 o 
  -6   2   1      108.79      102.46      4.57 o 
  -5   2   1       20.87       21.31      2.65 o 
  -4   2   1      725.82      757.13     22.99 o 
  -3   2   1      966.04      990.17     26.53 o 
  -2   2   1       74.38       66.80      3.21 o 
  -1   2   1        3.84        2.06      1.28 o 
   0   2   1      102.20      105.00      2.63 o 
   1   2   1      105.08      102.83      4.42 o 
   2   2   1      418.06      452.48     18.27 o 
   3   2   1      203.96      227.43      8.65 o 
   4   2   1       88.30       77.98      4.13 o 
   5   2   1       12.22        9.83      2.14 o 
   6   2   1       58.17       53.25      3.99 o 
   7   2   1      219.05      213.17     10.69 o 
   8   2   1      198.42      188.48      5.67 o 
   9   2   1       38.11       36.08      5.43 o 
  10   2   1        3.03       -2.14      4.15 o 
  11   2   1       18.01       28.84      7.38 o 
 -11   3   1        0.77        4.51      3.81 o 
 -10   3   1        9.60        9.12      3.95 o 
  -9   3   1        2.10       -1.54      3.50 o 
  -8   3   1       46.51       49.46      6.27 o 
  -7   3   1       71.44       71.13      4.05 o 
  -6   3   1       21.77       21.07      2.82 o 
  -5   3   1      103.35      108.63      4.53 o 
  -4   3   1      208.24      218.92      7.91 o 
  -3   3   1        4.91        4.12      2.08 o 
  -2   3   1      246.06      243.76      8.93 o 
  -1   3   1       60.34       63.49      2.36 o 
   0   3   1      381.01      418.81     12.07 o 
   1   3   1      293.11      288.80     14.01 o 
   2   3   1      430.89      443.83     17.65 o 
   3   3   1      172.91      182.64      6.91 o 
   4   3   1      325.14      315.26     13.78 o 
   5   3   1       71.92       71.88      4.14 o 
   6   3   1       34.30       38.00      3.24 o 
   7   3   1       82.01       70.53      4.08 o 
   8   3   1       82.70       83.38      6.64 o 
   9   3   1       28.08       20.68      4.98 o 
  10   3   1        9.03        8.23      3.90 o 
  11   3   1        5.38        1.08      4.83 o 
 -10   4   1        1.85        6.08      4.35 o 
  -9   4   1        4.29        2.03      3.89 o 
  -8   4   1       19.70       27.48      5.47 o 
  -7   4   1      109.88      108.74      7.51 o 
  -6   4   1       26.35       21.69      4.79 o 
  -5   4   1       38.95       39.17      3.45 o 
  -4   4   1      151.73      155.01      5.40 o 
  -3   4   1       65.19       70.27      3.90 o 
  -2   4   1       68.48       70.10      3.83 o 
  -1   4   1       16.64       15.13      1.62 o 
   0   4   1       78.40       84.46      3.16 o 
   1   4   1       43.63       46.59      2.57 o 
   2   4   1      141.69      144.87      6.08 o 
   3   4   1       31.20       32.91      2.91 o 
   4   4   1        5.46        4.35      2.08 o 
   5   4   1        6.30        5.29      2.17 o 
   6   4   1       14.53        7.32      4.02 o 
   7   4   1       40.67       31.91      5.34 o 
   8   4   1       11.80        8.94      4.20 o 
   9   4   1        9.08        6.73      3.95 o 
  10   4   1        4.72        6.33      3.61 o 
  -8   5   1        4.66        8.91      5.31 o 
  -7   5   1        6.10        2.14      4.11 o 
  -6   5   1        4.07        4.30      3.77 o 
  -5   5   1       76.98       72.70      7.20 o 
  -4   5   1        8.79       -1.21      4.85 o 
  -3   5   1        5.66        5.34      3.55 o 
  -2   5   1       41.55       38.01      3.06 o 
  -1   5   1       91.15       97.19      3.03 o 
   0   5   1      405.06      416.91      8.78 o 
   1   5   1       51.27       48.32      3.27 o 
   2   5   1       75.89       74.61      5.80 o 
   3   5   1       10.35        6.49      3.93 o 
   4   5   1       40.53       40.65      5.62 o 
   5   5   1       80.52       88.45      6.94 o 
   6   5   1       24.98       18.50      5.14 o 
   7   5   1        1.00        2.23      4.17 o 
   8   5   1       14.48       19.20      5.66 o 
  -6   6   1        8.22       15.49      6.14 o 
  -5   6   1        4.53        6.77      3.65 o 
  -4   6   1       10.82       16.19      4.36 o 
  -3   6   1       15.95       16.96      5.09 o 
  -2   6   1       15.43        6.62      6.14 o 
  -1   6   1       10.38        7.32      3.26 o 
   0   6   1        5.88        8.25      2.96 o 
   1   6   1       74.78       73.75     10.21 o 
   2   6   1        0.10        1.39      3.02 o 
   3   6   1       14.24       17.30      4.97 o 
   4   6   1       10.31       10.95      4.76 o 
   5   6   1        7.40        7.73      4.02 o 
   6   6   1        4.40        4.32      4.55 o 
  -2   7   1        2.55        1.91      3.39 o 
  -1   7   1        4.84       -1.43      2.16 o 
   0   7   1        1.26        4.68      2.76 o 
   1   7   1        2.17        4.68      3.11 o 
   2   7   1       13.86       13.91      5.22 o 
 -12   0   2        7.90        2.31      6.40 o 
 -11   0   2        4.41        0.34      4.04 o 
 -10   0   2       11.69       17.15      4.29 o 
  -9   0   2       34.25       31.18      4.66 o 
  -8   0   2       48.92       52.74      3.81 o 
  -7   0   2        7.93        7.89      2.35 o 
  -6   0   2      986.83     1124.65     26.53 o 
  -5   0   2     1414.02     1485.54     31.04 o 
  -4   0   2       94.58      100.74      3.64 o 
  -3   0   2      558.97      545.08     18.80 o 
  -2   0   2      176.67      177.29      5.67 o 
  -1   0   2      786.75      771.50     11.15 o 
   0   0   2     2590.56     2575.12     35.56 o 
   1   0   2      670.92      634.13     11.10 o 
   2   0   2     2888.84     2902.92     38.21 o 
   3   0   2      754.05      778.34     22.60 o 
   4   0   2     1921.84     1999.78     36.04 o 
   5   0   2      532.64      547.92     19.10 o 
   6   0   2      422.74      427.55     16.19 o 
   7   0   2      117.61      112.42      4.78 o 
   8   0   2       14.25       10.35      3.47 o 
   9   0   2        0.49       -0.65      3.30 o 
  10   0   2       22.03        8.31      5.14 o 
  11   0   2        4.03        5.59      3.75 o 
  12   0   2        0.70       -2.96      2.96 o 
 -12   1   2        5.20       10.66      3.19 o 
 -11   1   2        8.22       11.70      3.06 o 
 -10   1   2       49.62       39.17      7.76 o 
  -9   1   2       12.08       11.27      4.80 o 
  -8   1   2       17.17       16.88      1.85 o 
  -7   1   2       39.33       40.15      2.43 o 
  -6   1   2      160.34      155.47      3.89 o 
  -5   1   2      139.94      146.77      7.77 o 
  -4   1   2      445.86      416.01     12.57 o 
  -3   1   2     1129.66     1133.68     34.08 o 
  -2   1   2      772.99      740.45     14.60 o 
  -1   1   2     1048.17     1002.17     11.31 o 
   0   1   2      242.72      230.39      3.84 o 
   1   1   2      755.02      678.71     14.64 o 
   2   1   2     1647.41     1569.45     24.46 o 
   3   1   2        9.97       10.24      2.46 o 
   4   1   2      335.74      352.97     16.75 o 
   5   1   2     1073.19     1046.75     18.16 o 
   6   1   2       93.96       97.53      2.95 o 
   7   1   2       98.38      108.66      4.27 o 
   8   1   2       78.23       76.85      2.94 o 
   9   1   2       42.58       47.53      4.11 o 
  10   1   2       57.73       47.54      4.33 o 
  11   1   2        3.50        4.79      2.91 o 
  12   1   2        1.27        5.84      7.21 o 
 -11   2   2        5.64       -3.02      3.92 o 
 -10   2   2       14.60       14.25      4.15 o 
  -9   2   2       47.30       46.90      5.83 o 
  -8   2   2       46.93       48.65      3.55 o 
  -7   2   2      102.34      104.44      4.70 o 
  -6   2   2      158.82      150.27      5.89 o 
  -5   2   2      388.86      392.43     16.41 o 
  -4   2   2      391.98      387.03     16.92 o 
  -3   2   2      106.42      100.64      4.10 o 
  -2   2   2     1483.65     1480.95     30.88 o 
  -1   2   2       55.85       58.06      2.80 o 
   0   2   2      238.08      242.55      6.66 o 
   1   2   2      400.21      382.46     12.25 o 
   2   2   2       70.31       66.54      3.18 o 
   3   2   2      633.05      618.95     20.88 o 
   4   2   2      138.97      139.65      5.61 o 
   5   2   2       28.71       27.12      2.66 o 
   6   2   2       88.82       94.44      4.47 o 
   7   2   2      133.75      118.57      4.93 o 
   8   2   2       46.30       51.43      5.31 o 
   9   2   2       15.48       12.63      4.66 o 
  10   2   2        4.18       13.10      4.27 o 
  11   2   2        0.60        1.08      4.12 o 
 -11   3   2        1.86        0.16      3.36 o 
 -10   3   2        5.38        0.80      4.52 o 
  -9   3   2       31.27       30.19      5.09 o 
  -8   3   2       57.78       61.91      6.80 o 
  -7   3   2        3.55       -0.55      2.38 o 
  -6   3   2        1.02        6.02      2.22 o 
  -5   3   2       32.49       36.82      3.06 o 
  -4   3   2      254.91      238.09      8.91 o 
  -3   3   2       90.38       85.59      4.05 o 
  -2   3   2      308.53      303.09     14.85 o 
  -1   3   2      491.42      498.10     17.91 o 
   0   3   2      269.78      286.79     13.63 o 
   1   3   2       60.31       62.17      2.40 o 
   2   3   2     1529.68     1584.91     31.28 o 
   3   3   2      338.90      348.52     15.40 o 
   4   3   2      121.09      126.54      4.81 o 
   5   3   2       14.32       14.75      2.38 o 
   6   3   2       90.18       94.23      4.69 o 
   7   3   2      150.61      145.49      8.77 o 
   8   3   2       72.10       66.97      6.33 o 
   9   3   2        7.75        8.35      4.20 o 
  10   3   2        6.15        7.02      5.00 o 
 -10   4   2        3.33        4.60      4.36 o 
  -9   4   2       15.46       16.42      4.21 o 
  -8   4   2       24.04       30.29      5.54 o 
  -7   4   2       17.35       12.34      5.68 o 
  -6   4   2        9.74       18.48      4.07 o 
  -5   4   2       27.15       21.76      3.06 o 
  -4   4   2        6.00        3.99      2.22 o 
  -3   4   2       20.90       18.08      2.97 o 
  -2   4   2       81.43       78.73      4.23 o 
  -1   4   2      162.71      168.92      4.51 o 
   0   4   2      132.50      131.89      3.56 o 
   1   4   2      108.89       99.91      5.03 o 
   2   4   2       39.04       46.27      3.30 o 
   3   4   2       52.73       52.67      3.50 o 
   4   4   2       15.43       18.38      3.31 o 
   5   4   2       60.35       58.74      3.74 o 
   6   4   2      100.15      112.30      8.31 o 
   7   4   2       12.56       10.50      4.21 o 
   8   4   2        1.75        5.14      3.46 o 
   9   4   2       25.44       19.69      5.91 o 
  10   4   2        4.26        6.53      4.04 o 
  -8   5   2       10.96        9.90      4.95 o 
  -7   5   2       11.71       11.16      5.01 o 
  -6   5   2       16.70       23.14      4.76 o 
  -5   5   2        8.27        9.71      3.53 o 
  -4   5   2        2.63        0.24      3.78 o 
  -3   5   2       13.15        6.95      4.52 o 
  -2   5   2       24.35       24.97      3.89 o 
  -1   5   2        9.22        8.79      3.80 o 
   0   5   2        5.18        9.03      1.55 o 
   1   5   2       15.87       17.36      1.83 o 
   2   5   2        4.94        2.90      3.59 o 
   3   5   2       61.89       51.33      6.26 o 
   4   5   2       46.75       44.17      5.91 o 
   5   5   2       40.71       50.30      6.06 o 
   6   5   2       12.18       12.58      4.24 o 
   7   5   2       21.05       22.01      5.00 o 
   8   5   2       23.70       23.55      5.94 o 
  -6   6   2       17.33       15.04      5.74 o 
  -5   6   2        2.46        2.39      3.52 o 
  -4   6   2       10.07        3.03      3.99 o 
  -3   6   2       53.07       47.30      6.36 o 
  -2   6   2       22.40       18.39      5.31 o 
  -1   6   2       60.07       64.27      4.46 o 
   0   6   2       57.72       56.93      5.76 o 
   1   6   2       42.69       51.83      8.04 o 
   2   6   2       26.29       25.19      5.59 o 
   3   6   2       26.32       17.82      6.14 o 
   4   6   2        8.09       -0.50      3.71 o 
   5   6   2        4.91        8.53      4.32 o 
   6   6   2        0.52       -1.86      3.43 o 
  -2   7   2        6.77        6.50      5.10 o 
  -1   7   2        0.97       -1.49      2.08 o 
   0   7   2        0.11        0.37      2.51 o 
   1   7   2        5.02        0.46      3.25 o 
   2   7   2        0.28        3.44      3.31 o 
 -12   0   3        0.50        2.25      3.67 o 
 -11   0   3        0.00        0.62      3.96 o 
 -10   0   3       28.74       27.84      5.00 o 
  -9   0   3       43.38       37.84      5.38 o 
  -8   0   3      320.55      335.46     11.97 o 
  -7   0   3       54.07       56.49      3.68 o 
  -6   0   3        2.85        2.78      2.10 o 
  -5   0   3      807.68      829.96     23.19 o 
  -4   0   3        1.42        0.31      1.74 o 
  -3   0   3        4.10        3.07      1.61 o 
  -2   0   3      347.37      391.59     15.33 o 
  -1   0   3       34.36       34.12      1.20 o 
   0   0   3        0.86       -0.63      0.79 o 
   1   0   3       13.98       12.88      1.11 o 
   2   0   3       98.26       96.71      3.48 o 
   3   0   3      664.88      684.94     21.85 o 
   4   0   3      288.21      307.42      9.71 o 
   5   0   3       90.10       90.57      3.89 o 
   6   0   3      178.90      183.42      6.87 o 
   7   0   3       68.87       64.70      4.04 o 
   8   0   3        0.09       -0.49      2.03 o 
   9   0   3        2.70        0.53      3.28 o 
  10   0   3       30.54       30.69      5.60 o 
  11   0   3        2.73        5.91      3.78 o 
  12   0   3        1.62        6.46      4.33 o 
 -12   1   3        0.46        2.32      3.18 o 
 -11   1   3        1.31        1.34      2.90 o 
 -10   1   3        8.57        6.70      2.58 o 
  -9   1   3       30.96       31.07      3.24 o 
  -8   1   3      132.42      128.34      4.62 o 
  -7   1   3       47.37       54.14      6.61 o 
  -6   1   3      211.14      211.97      5.81 o 
  -5   1   3      415.36      405.84     17.33 o 
  -4   1   3      118.27      120.32      3.11 o 
  -3   1   3      813.14      755.76     26.08 o 
  -2   1   3     1918.48     1847.57     26.33 o 
  -1   1   3     4874.33     4828.50     58.70 o 
   0   1   3      453.05      409.13      7.85 o 
   1   1   3     4262.81     4166.36     51.84 o 
   2   1   3      610.00      598.68     14.41 o 
   3   1   3      792.38      770.44     20.86 o 
   4   1   3      267.24      250.22      6.31 o 
   5   1   3      521.70      545.91     23.79 o 
   6   1   3       23.67       20.53      2.02 o 
   7   1   3        3.19        8.07      4.76 o 
   8   1   3      101.28      106.80      3.28 o 
   9   1   3        3.89        4.18      2.75 o 
  10   1   3        7.76        7.11      3.17 o 
  11   1   3       12.31       12.56      3.37 o 
 -11   2   3        4.63        2.00      3.46 o 
 -10   2   3        0.46        2.75      3.28 o 
  -9   2   3       35.91       37.38      6.24 o 
  -8   2   3       94.22       96.73      4.70 o 
  -7   2   3       79.62       81.27      4.73 o 
  -6   2   3       86.03       91.63      4.72 o 
  -5   2   3      268.69      276.69      9.66 o 
  -4   2   3      100.19      111.45      4.48 o 
  -3   2   3      468.48      507.97     19.64 o 
  -2   2   3      621.67      602.34     20.64 o 
  -1   2   3      261.92      229.37     17.21 o 
   0   2   3      170.11      174.04      5.21 o 
   1   2   3     1158.82     1121.18     42.61 o 
   2   2   3        8.66        7.54      2.03 o 
   3   2   3      162.14      154.57      6.03 o 
   4   2   3        0.32        2.71      2.10 o 
   5   2   3      233.84      219.57      8.17 o 
   6   2   3       11.30       13.97      2.73 o 
   7   2   3      143.01      146.11      5.28 o 
   8   2   3       63.29       67.02      6.02 o 
   9   2   3      126.89      129.45      7.69 o 
  10   2   3       29.67       27.87      4.69 o 
  11   2   3        6.81        0.58      4.60 o 
 -11   3   3       12.38       15.18      6.80 o 
 -10   3   3        8.36        7.05      3.83 o 
  -9   3   3       10.09        6.65      4.46 o 
  -8   3   3        8.43        7.67      6.31 o 
  -7   3   3      162.02      149.06      5.36 o 
  -6   3   3       27.57       28.51      3.36 o 
  -5   3   3        6.96        8.62      2.04 o 
  -4   3   3       34.22       32.75      3.08 o 
  -3   3   3      311.00      288.28     14.09 o 
  -2   3   3      953.08     1004.00     25.18 o 
  -1   3   3        7.02        6.82      1.59 o 
   0   3   3       72.38       78.70      3.70 o 
   1   3   3      491.74      500.53     21.56 o 
   2   3   3      145.74      134.55      5.12 o 
   3   3   3      188.87      185.08      6.02 o 
   4   3   3       43.15       51.96      4.05 o 
   5   3   3       10.82       14.30      2.31 o 
   6   3   3       33.51       38.07      3.24 o 
   7   3   3       99.93       96.82      6.66 o 
   8   3   3       52.91       50.54      5.66 o 
   9   3   3        0.14       -2.82      3.31 o 
  10   3   3        1.48       -0.89      3.73 o 
 -10   4   3        7.82        4.30      4.01 o 
  -9   4   3        0.04       -0.62      3.13 o 
  -8   4   3       61.18       62.44      6.52 o 
  -7   4   3        8.68        0.87      4.14 o 
  -6   4   3       16.50       16.97      4.04 o 
  -5   4   3       21.98       20.79      2.85 o 
  -4   4   3       11.20       14.49      2.71 o 
  -3   4   3       31.64       30.92      3.12 o 
  -2   4   3       45.46       44.61      3.27 o 
  -1   4   3       29.54       31.89      2.05 o 
   0   4   3      188.59      192.38      4.93 o 
   1   4   3       45.03       48.64      2.65 o 
   2   4   3       15.98       16.17      2.63 o 
   3   4   3       45.92       37.78      2.99 o 
   4   4   3       31.40       33.39      3.28 o 
   5   4   3       81.28       80.54      4.01 o 
   6   4   3      112.03      130.50      7.60 o 
   7   4   3       21.93       20.71      5.69 o 
   8   4   3       14.04       10.98      4.94 o 
   9   4   3        4.05       -0.25      3.46 o 
  -8   5   3        6.14        5.17      5.79 o 
  -7   5   3        4.23        1.20      3.77 o 
  -6   5   3       53.09       63.99      6.92 o 
  -5   5   3        1.63        4.91      3.21 o 
  -4   5   3       43.87       33.96      4.98 o 
  -3   5   3       74.43       89.19      6.86 o 
  -2   5   3       39.81       32.06      4.91 o 
  -1   5   3      158.85      172.58      3.86 o 
   0   5   3        6.49        5.12      1.51 o 
   1   5   3        9.76        9.82      1.54 o 
   2   5   3       49.83       56.54      5.86 o 
   3   5   3       45.70       50.02      5.40 o 
   4   5   3       26.35       23.26      4.36 o 
   5   5   3       34.11       30.04      5.17 o 
   6   5   3       59.30       72.04      6.54 o 
   7   5   3        2.31       -2.17      3.67 o 
   8   5   3        3.90        7.49      5.68 o 
  -6   6   3        2.26       12.09      4.08 o 
  -5   6   3       12.09        9.25      4.32 o 
  -4   6   3       17.58       20.14      4.94 o 
  -3   6   3       11.55       20.05      6.15 o 
  -2   6   3        7.24       12.98      4.01 o 
  -1   6   3        3.01        1.38      2.30 o 
   0   6   3       49.26       56.57      4.35 o 
   1   6   3        0.07       -1.13      2.28 o 
   2   6   3       34.02       41.16      5.41 o 
   3   6   3        0.79        0.25      2.50 o 
   4   6   3       18.80       19.28      6.76 o 
   5   6   3        4.50        0.46      4.27 o 
   6   6   3        2.52       -0.52      3.81 o 
  -2   7   3        5.07        4.21      5.65 o 
  -1   7   3        8.54        7.78      2.75 o 
   0   7   3        4.99        3.55      2.48 o 
   1   7   3        2.44       -1.46      2.08 o 
 -12   0   4        0.01       -2.00      4.01 o 
 -11   0   4       55.38       55.32      6.79 o 
 -10   0   4       30.91       32.13      5.62 o 
  -9   0   4       23.44       24.34      4.14 o 
  -8   0   4        6.75        8.66      2.28 o 
  -7   0   4       42.49       51.96      3.56 o 
  -6   0   4      446.05      445.87     17.37 o 
  -5   0   4        2.50        6.80      2.20 o 
  -4   0   4     1045.32     1093.91     27.04 o 
  -3   0   4       62.69       58.29      2.83 o 
  -2   0   4      438.43      410.91     15.92 o 
  -1   0   4     6801.43     6930.84    140.42 o 
   0   0   4        5.29        6.18      1.22 o 
   1   0   4     2864.08     2848.48     26.70 o 
   2   0   4      148.90      154.61      6.06 o 
   3   0   4     1493.08     1458.92     29.82 o 
   4   0   4     1502.99     1567.02     32.54 o 
   5   0   4       61.89       65.76      3.71 o 
   6   0   4        0.67       -2.39      2.39 o 
   7   0   4       47.54       45.78      3.46 o 
   8   0   4        2.34        2.85      2.59 o 
   9   0   4        6.15        1.77      6.62 o 
  10   0   4       10.13       14.21      4.48 o 
  11   0   4        0.84       -2.91      3.43 o 
 -12   1   4        6.86        5.05      3.54 o 
 -11   1   4        1.90        0.57      3.99 o 
 -10   1   4       13.16       13.81      4.46 o 
  -9   1   4       59.30       54.60      4.93 o 
  -8   1   4      105.61      104.01      3.22 o 
  -7   1   4       61.26       59.89      2.66 o 
  -6   1   4       24.54       24.73      2.09 o 
  -5   1   4      361.32      330.72     11.08 o 
  -4   1   4      458.32      473.61     12.81 o 
  -3   1   4       12.33       10.13      2.17 o 
  -2   1   4     1720.64     1709.91     22.74 o 
  -1   1   4     5461.55     5529.75     64.39 o 
   0   1   4     9141.68     9034.45     90.93 o 
   1   1   4     1091.34     1067.42     12.57 o 
   2   1   4     1320.04     1313.04     20.45 o 
   3   1   4      178.38      170.24      4.16 o 
   4   1   4       12.79       11.59      1.57 o 
   5   1   4      112.49      116.80      3.25 o 
   6   1   4       10.70       14.22      1.89 o 
   7   1   4       67.76       70.91      2.99 o 
   8   1   4       48.36       47.41      2.47 o 
   9   1   4       11.36       11.30      2.91 o 
  10   1   4       17.07       13.78      3.12 o 
  11   1   4        4.86        0.15      3.71 o 
 -11   2   4        7.84       11.66      4.66 o 
 -10   2   4        1.12       -1.51      3.34 o 
  -9   2   4        2.03        2.01      3.52 o 
  -8   2   4      128.74      111.73      4.70 o 
  -7   2   4      205.36      213.51      6.97 o 
  -6   2   4       80.80       87.40      4.33 o 
  -5   2   4       85.27       84.93      4.22 o 
  -4   2   4       17.48       18.32      2.42 o 
  -3   2   4      697.21      701.44     23.20 o 
  -2   2   4      288.20      268.06      9.43 o 
  -1   2   4      224.95      229.44      6.28 o 
   0   2   4     1295.39     1240.69     44.27 o 
   1   2   4     1093.57     1116.88     24.69 o 
   2   2   4       52.33       51.62      3.24 o 
   3   2   4      112.63      112.00      4.39 o 
   4   2   4      105.09      108.44      4.32 o 
   5   2   4      229.40      239.39      8.38 o 
   6   2   4      129.87      130.40      4.94 o 
   7   2   4      125.25      128.90      5.04 o 
   8   2   4      164.57      160.10      8.09 o 
   9   2   4       18.98       19.53      5.09 o 
  10   2   4       19.33       16.38      4.70 o 
  11   2   4        1.15        0.10      3.86 o 
 -11   3   4        3.95       -0.68      4.89 o 
 -10   3   4        3.47        6.70      5.19 o 
  -9   3   4        4.19        6.16      3.86 o 
  -8   3   4        4.04        8.06      4.43 o 
  -7   3   4       36.89       33.33      3.13 o 
  -6   3   4        5.89       11.19      3.39 o 
  -5   3   4       15.35       15.54      2.40 o 
  -4   3   4       19.37       23.24      2.91 o 
  -3   3   4       17.57       15.97      2.50 o 
  -2   3   4       13.38       15.11      2.72 o 
  -1   3   4      761.76      784.33     15.84 o 
   0   3   4      243.47      254.21      6.35 o 
   1   3   4      255.46      245.91      6.08 o 
   2   3   4       14.26       11.15      2.66 o 
   3   3   4       41.73       38.17      3.22 o 
   4   3   4       15.92       19.72      2.59 o 
   5   3   4       63.75       60.51      3.77 o 
   6   3   4       14.67       14.04      2.81 o 
   7   3   4       76.95       65.84      6.65 o 
   8   3   4        9.62        6.18      4.48 o 
   9   3   4        6.98        7.86      4.51 o 
  10   3   4        1.02       -0.47      3.56 o 
 -10   4   4        0.13        0.16      3.71 o 
  -9   4   4        8.97       10.88      4.98 o 
  -8   4   4       13.63       12.48      4.64 o 
  -7   4   4       10.75       12.58      4.36 o 
  -6   4   4       65.96       72.95      6.67 o 
  -5   4   4       15.73       14.71      2.56 o 
  -4   4   4       18.75       22.49      2.87 o 
  -3   4   4      113.70      108.55      4.90 o 
  -2   4   4       75.93       69.48      4.05 o 
  -1   4   4       23.84       24.07      1.87 o 
   0   4   4      150.68      151.22      3.99 o 
   1   4   4      270.47      253.94      9.25 o 
   2   4   4       15.59       15.36      3.19 o 
   3   4   4       24.05       24.29      2.88 o 
   4   4   4       88.15       88.35      4.17 o 
   5   4   4       47.75       51.15      5.10 o 
   6   4   4       48.94       49.77      5.59 o 
   7   4   4       72.29       79.23      7.36 o 
   8   4   4        2.83        6.64      4.02 o 
   9   4   4        2.23       -1.09      3.84 o 
  -8   5   4        0.91       -0.33      3.71 o 
  -7   5   4       17.19       14.99      4.97 o 
  -6   5   4       16.54       19.47      5.04 o 
  -5   5   4       72.49       80.43      7.13 o 
  -4   5   4       12.07       16.05      4.29 o 
  -3   5   4       19.40       13.96      3.98 o 
  -2   5   4       18.79       22.86      4.76 o 
  -1   5   4       50.37       49.40      3.69 o 
   0   5   4       86.22       80.14      6.00 o 
   1   5   4       52.82       57.34      6.55 o 
   2   5   4       13.24       11.47      5.14 o 
   3   5   4       12.41        9.43      4.24 o 
   4   5   4       23.23       21.94      5.34 o 
   5   5   4       18.39       16.44      4.73 o 
   6   5   4        1.79        3.39      4.15 o 
   7   5   4        3.05        4.92      4.20 o 
   8   5   4        0.90        5.01      4.82 o 
  -6   6   4        2.14        2.71      3.68 o 
  -5   6   4        8.70        7.84      3.96 o 
  -4   6   4        7.47        9.54      5.65 o 
  -3   6   4        4.24        6.98      3.07 o 
  -2   6   4       44.20       38.95      5.47 o 
  -1   6   4       65.40       66.07      4.61 o 
   0   6   4       10.36       14.49      2.90 o 
   1   6   4       20.42       20.01      3.31 o 
   2   6   4        5.16        4.35      4.20 o 
   3   6   4       18.08        9.11      5.23 o 
   4   6   4        6.16        6.43      3.78 o 
   5   6   4        7.15        7.95      3.58 o 
   6   6   4        0.41       -0.01      3.87 o 
  -1   7   4       11.68       11.03      3.65 o 
   0   7   4        0.69        2.34      2.41 o 
   1   7   4        3.34        2.28      2.62 o 
 -12   0   5        0.33        1.26      4.32 o 
 -11   0   5        2.84        3.24      3.68 o 
 -10   0   5      158.02      156.50      8.40 o 
  -9   0   5      154.35      145.83      8.20 o 
  -8   0   5      164.33      167.52      5.79 o 
  -7   0   5       88.60       98.76      4.35 o 
  -6   0   5       98.29      109.99      4.62 o 
  -5   0   5       36.03       31.39      3.08 o 
  -4   0   5      162.84      172.83      5.97 o 
  -3   0   5      192.85      196.15      7.19 o 
  -2   0   5      321.42      343.40     15.53 o 
  -1   0   5     1558.78     1527.72     23.12 o 
   0   0   5     7359.35     7470.75     66.63 o 
   1   0   5     1443.95     1458.22     20.54 o 
   2   0   5      623.95      630.33     21.72 o 
   3   0   5       23.40       23.30      2.59 o 
   4   0   5       26.78       22.74      2.53 o 
   5   0   5      801.31      816.37     22.44 o 
   6   0   5      116.10      116.98      4.85 o 
   7   0   5       12.05       13.14      2.81 o 
   8   0   5       15.74       12.45      2.60 o 
   9   0   5      109.88      122.64      7.32 o 
  10   0   5        9.64       10.92      4.24 o 
  11   0   5        9.15        8.47      4.18 o 
 -12   1   5        2.71        3.64      3.17 o 
 -11   1   5        1.94        1.39      2.77 o 
 -10   1   5        2.43        1.49      2.64 o 
  -9   1   5        7.19        9.30      2.93 o 
  -8   1   5       74.80       67.51      2.82 o 
  -7   1   5        7.84        6.84      1.99 o 
  -6   1   5      129.05      123.44     10.98 o 
  -5   1   5      334.93      351.08     11.25 o 
  -4   1   5       47.55       52.70      2.26 o 
  -3   1   5      484.20      509.66     18.62 o 
  -2   1   5     1007.21     1015.96     25.12 o 
  -1   1   5      692.98      661.16     10.35 o 
   0   1   5     3321.44     3261.70     25.48 o 
   1   1   5      391.71      373.94      7.96 o 
   2   1   5      583.48      566.99     15.83 o 
   3   1   5      496.20      526.61     13.63 o 
   4   1   5      657.73      657.74     14.29 o 
   5   1   5       20.75       19.86      1.98 o 
   6   1   5       28.76       28.84      2.26 o 
   7   1   5      113.10      108.86      3.26 o 
   8   1   5       23.56       20.91      5.97 o 
   9   1   5       18.32       16.45      3.27 o 
  10   1   5        5.98        3.21      2.78 o 
  11   1   5        0.92        0.89      3.20 o 
 -11   2   5        3.46        5.97      4.30 o 
 -10   2   5        8.84        9.14      3.81 o 
  -9   2   5        4.21        1.49      3.53 o 
  -8   2   5       38.60       39.83      4.89 o 
  -7   2   5       47.48       50.57      3.59 o 
  -6   2   5      110.61      100.95      4.70 o 
  -5   2   5      279.72      283.83     13.49 o 
  -4   2   5       38.51       30.91      2.81 o 
  -3   2   5      743.29      828.16     23.59 o 
  -2   2   5       55.88       43.25      2.90 o 
  -1   2   5      258.44      279.99     20.99 o 
   0   2   5     1382.96     1365.53     23.66 o 
   1   2   5      279.99      270.66     11.04 o 
   2   2   5      121.07      135.20      4.72 o 
   3   2   5        4.73        7.38      2.54 o 
   4   2   5       12.11       17.84      3.67 o 
   5   2   5       15.67       14.84      2.69 o 
   6   2   5       23.59       19.60      2.81 o 
   7   2   5      157.22      166.37      5.61 o 
   8   2   5      103.38      113.25      7.05 o 
   9   2   5       22.73       21.47      5.53 o 
  10   2   5        0.21        4.07      4.02 o 
  11   2   5        0.30        0.72      4.27 o 
 -11   3   5        0.33        2.05      4.82 o 
 -10   3   5        2.35        7.63      3.58 o 
  -9   3   5       69.21       63.17      6.80 o 
  -8   3   5      172.22      181.03     10.34 o 
  -7   3   5       88.34       90.64      7.53 o 
  -6   3   5       61.51       52.39      4.05 o 
  -5   3   5       71.16       70.26      4.23 o 
  -4   3   5       75.10       72.83      4.08 o 
  -3   3   5      470.73      427.96     17.20 o 
  -2   3   5      180.34      188.55      6.88 o 
  -1   3   5       41.95       41.43      2.12 o 
   0   3   5       51.29       47.06      2.65 o 
   1   3   5      149.82      145.05      7.44 o 
   2   3   5       34.93       35.98      3.02 o 
   3   3   5        9.13        6.84      2.19 o 
   4   3   5       92.21       81.91      4.16 o 
   5   3   5       19.73       16.91      2.71 o 
   6   3   5       60.83       60.19      3.87 o 
   7   3   5       19.14        9.64      5.28 o 
   8   3   5       54.50       62.12      6.34 o 
   9   3   5       16.91       23.76      4.78 o 
  10   3   5        0.71        1.60      4.35 o 
 -10   4   5        0.97       -1.02      3.02 o 
  -9   4   5        0.69        2.14      4.30 o 
  -8   4   5       22.96       18.39      5.85 o 
  -7   4   5        7.33        3.59      3.84 o 
  -6   4   5       11.53       11.80      3.68 o 
  -5   4   5       43.33       39.26      3.30 o 
  -4   4   5       41.63       48.65      3.73 o 
  -3   4   5       45.80       40.22      3.55 o 
  -2   4   5       20.27       15.60      3.05 o 
  -1   4   5      173.94      163.09      4.20 o 
   0   4   5       96.05       90.02      5.99 o 
   1   4   5       58.93       59.17      2.73 o 
   2   4   5       61.96       52.35      3.48 o 
   3   4   5       87.38       92.24      4.32 o 
   4   4   5       37.71       35.19      3.15 o 
   5   4   5       41.09       53.23      5.18 o 
   6   4   5      101.88      115.26      7.87 o 
   7   4   5       49.08       56.47      6.99 o 
   8   4   5       12.58       16.22      4.45 o 
   9   4   5       13.33        5.44      6.58 o 
  -8   5   5        0.68        0.41      3.53 o 
  -7   5   5        2.08        2.50      4.29 o 
  -6   5   5       37.50       42.76      7.26 o 
  -5   5   5        9.39        4.57      3.93 o 
  -4   5   5       38.93       33.62      6.02 o 
  -3   5   5       46.17       41.80      5.93 o 
  -2   5   5      125.66      143.48      7.77 o 
  -1   5   5       61.32       62.42      4.01 o 
   0   5   5      248.06      243.92      7.87 o 
   1   5   5      105.71      114.43      5.00 o 
   2   5   5       15.30       20.76      4.20 o 
   3   5   5       14.31        4.48      4.27 o 
   4   5   5       20.51       19.72      4.10 o 
   5   5   5       22.53       24.75      5.62 o 
   6   5   5       21.40       19.93      5.31 o 
   7   5   5        4.46        2.19      4.21 o 
   8   5   5        5.24        6.65      5.74 o 
  -6   6   5       25.28       30.29      5.87 o 
  -5   6   5        8.86        5.26      4.29 o 
  -4   6   5        1.54        4.49      3.47 o 
  -3   6   5       32.44       31.46      4.76 o 
  -2   6   5       12.38       14.52      4.15 o 
  -1   6   5        2.75        2.12      2.27 o 
   0   6   5       16.82       17.03      3.32 o 
   1   6   5       25.88       24.70      3.56 o 
   2   6   5       17.92       16.37      6.52 o 
   3   6   5        8.00       16.17      5.93 o 
   4   6   5       11.89        6.58      6.19 o 
   5   6   5       15.66        3.68      5.07 o 
 -12   0   6        1.13        0.41      4.42 o 
 -11   0   6        1.99        3.74      3.50 o 
 -10   0   6       13.57       13.85      4.12 o 
  -9   0   6       76.72       68.77      7.08 o 
  -8   0   6      200.68      191.73      8.63 o 
  -7   0   6        0.01        0.40      2.44 o 
  -6   0   6       28.19       28.96      2.97 o 
  -5   0   6       38.83       51.92      3.50 o 
  -4   0   6       70.06       73.15      3.40 o 
  -3   0   6     1974.62     2002.58     35.82 o 
  -2   0   6     1794.02     1886.66     33.69 o 
  -1   0   6      531.77      554.40     13.53 o 
   0   0   6     3401.98     3379.27     54.23 o 
   1   0   6     1286.29     1250.06     20.10 o 
   2   0   6     1791.32     1669.33     33.41 o 
   3   0   6       74.72       72.40      3.42 o 
   4   0   6      299.70      314.05     10.08 o 
   5   0   6       39.32       36.67      3.52 o 
   6   0   6        4.24        6.58      2.76 o 
   7   0   6        0.17       -2.03      2.03 o 
   8   0   6        8.78        6.46      4.23 o 
   9   0   6       53.30       48.77      5.60 o 
  10   0   6        2.86        3.49      5.47 o 
  11   0   6        0.58        0.52      4.85 o 
 -12   1   6        1.31        1.88      3.41 o 
 -11   1   6        2.05       -0.58      2.71 o 
 -10   1   6        5.23        6.22      2.80 o 
  -9   1   6       36.04       37.38      3.85 o 
  -8   1   6       70.09       72.59      2.77 o 
  -7   1   6       38.71       47.56      5.25 o 
  -6   1   6       30.42       29.83      3.68 o 
  -5   1   6       94.11       99.61      3.08 o 
  -4   1   6      184.65      187.69      5.77 o 
  -3   1   6      515.23      531.71     13.79 o 
  -2   1   6      706.36      662.20     15.30 o 
  -1   1   6     3756.04     3699.41     24.06 o 
   0   1   6     1040.38      996.93     12.86 o 
   1   1   6      125.58      120.32      2.60 o 
   2   1   6       81.49       84.44      2.56 o 
   3   1   6      106.37      116.48      3.05 o 
   4   1   6       37.36       38.67      2.14 o 
   5   1   6       17.35       14.34      4.12 o 
   6   1   6       31.71       34.31      2.41 o 
   7   1   6       66.45       70.21      2.86 o 
   8   1   6       64.94       62.20      4.24 o 
   9   1   6       46.97       35.28      3.77 o 
  10   1   6       14.80       13.92      3.57 o 
  11   1   6        1.03       -1.53      2.92 o 
 -11   2   6        7.72        9.43      3.70 o 
 -10   2   6        0.94        0.59      4.07 o 
  -9   2   6       49.90       35.65      6.85 o 
  -8   2   6      308.45      311.50     11.18 o 
  -7   2   6       25.79       18.60      2.97 o 
  -6   2   6       57.83       62.66      3.86 o 
  -5   2   6       11.59       16.91      3.13 o 
  -4   2   6       23.42       20.83      2.59 o 
  -3   2   6      332.72      375.47     16.32 o 
  -2   2   6      278.72      279.02     10.40 o 
  -1   2   6      577.61      625.76     18.17 o 
   0   2   6      500.51      516.75     20.00 o 
   1   2   6      220.19      217.81     14.19 o 
   2   2   6     1252.27     1411.85     29.34 o 
   3   2   6       60.66       65.03      3.59 o 
   4   2   6       52.53       49.08      3.48 o 
   5   2   6       25.23       21.28      2.75 o 
   6   2   6       28.70       25.05      3.33 o 
   7   2   6       50.74       49.46      3.52 o 
   8   2   6       18.96       21.53      5.48 o 
   9   2   6        8.84        9.83      4.33 o 
  10   2   6        4.08        2.53      3.37 o 
  11   2   6        4.38        9.61      5.14 o 
 -10   3   6        0.80        3.10      4.08 o 
  -9   3   6       14.93       17.80      4.02 o 
  -8   3   6       22.47       14.55      6.21 o 
  -7   3   6       96.42      102.26      6.66 o 
  -6   3   6       40.43       40.56      3.45 o 
  -5   3   6        0.69        3.77      1.82 o 
  -4   3   6       80.80       77.60      4.39 o 
  -3   3   6      240.33      200.81      7.86 o 
  -2   3   6       13.31       12.33      2.32 o 
  -1   3   6       64.56       62.97      2.63 o 
   0   3   6        3.53        0.70      1.31 o 
   1   3   6       65.80       68.33      2.74 o 
   2   3   6       18.59       13.96      2.48 o 
   3   3   6       59.21       62.64      3.61 o 
   4   3   6        1.32        3.44      2.08 o 
   5   3   6       87.83       85.83      4.48 o 
   6   3   6      335.07      332.60     10.77 o 
   7   3   6       79.80       94.01      7.73 o 
   8   3   6        4.72        1.06      5.22 o 
   9   3   6        9.63        7.79      4.32 o 
  10   3   6        1.33        8.72      6.37 o 
  -9   4   6        7.16        5.62      3.93 o 
  -8   4   6       13.46       13.85      4.38 o 
  -7   4   6        9.54        9.17      4.86 o 
  -6   4   6       16.94       24.60      4.75 o 
  -5   4   6        4.61       -0.12      3.50 o 
  -4   4   6        6.72       14.25      2.54 o 
  -3   4   6        4.18        2.23      2.04 o 
  -2   4   6      178.81      162.78      5.79 o 
  -1   4   6       70.92       73.59      3.06 o 
   0   4   6       65.98       66.98      3.33 o 
   1   4   6      255.43      275.51      7.98 o 
   2   4   6        6.06        8.22      2.66 o 
   3   4   6       37.10       36.24      4.39 o 
   4   4   6      103.43      101.91      4.54 o 
   5   4   6      334.67      344.01     12.32 o 
   6   4   6       18.06       11.47      6.76 o 
   7   4   6       10.72        1.51      4.67 o 
   8   4   6       19.04       12.30      5.22 o 
   9   4   6        1.59        2.56      4.80 o 
  -8   5   6        7.10       -1.45      3.86 o 
  -7   5   6        9.46        3.84      5.16 o 
  -6   5   6        7.43        0.78      4.38 o 
  -5   5   6       17.80       10.60      5.37 o 
  -4   5   6       33.39       38.10      5.38 o 
  -3   5   6      157.43      146.87      8.97 o 
  -2   5   6       94.29       97.09      7.69 o 
  -1   5   6      104.39      108.42      5.01 o 
   0   5   6       54.88       60.16      4.23 o 
   1   5   6       18.66       20.29      3.03 o 
   2   5   6       43.97       43.29      5.97 o 
   3   5   6       29.90       30.53      4.67 o 
   4   5   6        5.55        5.40      4.61 o 
   5   5   6       18.38       16.79      4.83 o 
   6   5   6        5.52        3.10      4.60 o 
   7   5   6        3.84        0.93      4.29 o 
  -6   6   6        0.48        2.16      4.88 o 
  -5   6   6        5.72       10.39      4.36 o 
  -4   6   6        6.43        1.61      3.95 o 
  -3   6   6       25.69       27.82      5.14 o 
  -2   6   6       21.65       28.19      5.54 o 
  -1   6   6        2.51        2.80      2.61 o 
   0   6   6        2.60        6.71      2.46 o 
   1   6   6        5.77        4.25      2.69 o 
   2   6   6       24.53       26.91      5.32 o 
   3   6   6        2.01        9.28      3.37 o 
   4   6   6        3.90        1.11      4.95 o 
   5   6   6        2.95        8.94      3.84 o 
 -12   0   7        0.04        1.82      5.04 o 
 -11   0   7       19.53       25.47      7.70 o 
 -10   0   7       10.23        8.06      4.38 o 
  -9   0   7       33.31       27.13      5.44 o 
  -8   0   7       39.32       43.16      3.33 o 
  -7   0   7       61.24       58.72      3.77 o 
  -6   0   7      522.86      519.39     17.19 o 
  -5   0   7      351.18      359.16     15.09 o 
  -4   0   7        5.47        6.74      2.16 o 
  -3   0   7     1245.07     1253.80     28.57 o 
  -2   0   7      143.38      169.72      6.00 o 
  -1   0   7      681.11      687.06     32.32 o 
   0   0   7       38.93       37.68      4.32 o 
   1   0   7      231.90      234.16      5.99 o 
   2   0   7        9.80       10.51      2.10 o 
   3   0   7        1.15       -1.35      1.74 o 
   4   0   7       88.68       91.95      4.05 o 
   5   0   7      230.27      244.32      8.38 o 
   6   0   7       19.93       20.62      2.91 o 
   7   0   7        4.57        4.39      2.47 o 
   8   0   7       10.96       13.25      4.54 o 
   9   0   7       29.08       28.86      4.79 o 
  10   0   7        1.44        2.05      3.99 o 
  11   0   7        2.25        2.35      5.68 o 
 -11   1   7        9.94        8.65      3.24 o 
 -10   1   7       48.23       43.59      4.20 o 
  -9   1   7      202.75      191.46      6.23 o 
  -8   1   7       18.46       15.77      1.83 o 
  -7   1   7      154.06      170.87      3.94 o 
  -6   1   7       84.19       88.70      3.14 o 
  -5   1   7       46.28       54.78      2.53 o 
  -4   1   7       68.04       68.08      2.90 o 
  -3   1   7       59.12       64.70      4.70 o 
  -2   1   7      716.92      740.07     46.22 o 
  -1   1   7      447.57      410.31      8.77 o 
   0   1   7      170.81      156.84      2.91 o 
   1   1   7      585.48      569.62     10.00 o 
   2   1   7       83.61       84.71      2.94 o 
   3   1   7      140.80      142.39      3.47 o 
   4   1   7       36.50       35.85      2.36 o 
   5   1   7      236.44      233.63      5.29 o 
   6   1   7       13.18       13.86      1.92 o 
   7   1   7       83.09       83.85      3.02 o 
   8   1   7       50.88       57.53      4.42 o 
   9   1   7      103.29       94.73      4.99 o 
  10   1   7        3.06        0.07      2.68 o 
  11   1   7        0.57        1.86      3.98 o 
 -11   2   7        3.48        5.01      3.58 o 
 -10   2   7        9.48       11.00      4.01 o 
  -9   2   7       11.25       10.35      4.75 o 
  -8   2   7       56.42       56.20      6.36 o 
  -7   2   7      117.93      119.21      4.98 o 
  -6   2   7       43.22       42.53      3.36 o 
  -5   2   7       46.32       51.03      3.55 o 
  -4   2   7       15.48       13.81      2.20 o 
  -3   2   7      227.32      220.01      8.34 o 
  -2   2   7      279.74      268.83      9.87 o 
  -1   2   7      796.16      742.90     21.30 o 
   0   2   7      325.67      355.57     11.60 o 
   1   2   7      846.03      893.35     45.28 o 
   2   2   7      238.62      235.84      7.89 o 
   3   2   7       44.03       33.66      2.94 o 
   4   2   7       11.75       12.21      2.72 o 
   5   2   7       89.95       91.85      4.29 o 
   6   2   7      146.33      164.90      6.18 o 
   7   2   7       29.06       29.67      5.38 o 
   8   2   7       50.23       63.30      7.75 o 
   9   2   7        8.96       11.55      3.92 o 
  10   2   7        6.75        3.53      7.20 o 
 -10   3   7        2.83       -2.42      3.70 o 
  -9   3   7        0.33        6.21      2.91 o 
  -8   3   7      268.01      277.71     10.94 o 
  -7   3   7       10.05        6.19      4.15 o 
  -6   3   7      165.05      147.31      5.44 o 
  -5   3   7       31.21       28.55      3.15 o 
  -4   3   7      228.52      207.57      7.56 o 
  -3   3   7       79.81       81.69      4.82 o 
  -2   3   7      214.98      235.40      8.73 o 
  -1   3   7      132.07      141.25      3.57 o 
   0   3   7       85.25       84.65      3.61 o 
   1   3   7       49.23       51.56      3.40 o 
   2   3   7      143.49      158.49      5.76 o 
   3   3   7        5.63        5.28      2.13 o 
   4   3   7      100.20       85.32      4.42 o 
   5   3   7       99.82       95.62      4.39 o 
   6   3   7      241.83      243.61      9.34 o 
   7   3   7      237.48      244.59     10.06 o 
   8   3   7       84.50       86.97      7.38 o 
   9   3   7        8.75        3.99      6.11 o 
  10   3   7        4.98        3.25      3.56 o 
  -9   4   7       15.91        3.96      6.61 o 
  -8   4   7       13.37       10.53      5.80 o 
  -7   4   7       22.52       19.10      4.60 o 
  -6   4   7       34.14       35.56      5.84 o 
  -5   4   7       56.33       54.18      6.36 o 
  -4   4   7      205.62      198.18      9.87 o 
  -3   4   7       92.43       79.35      4.44 o 
  -2   4   7       40.75       38.31      3.37 o 
  -1   4   7      111.65      108.38      3.31 o 
   0   4   7        7.17        5.78      1.42 o 
   1   4   7       52.64       43.58      2.62 o 
   2   4   7       52.93       51.19      3.56 o 
   3   4   7      105.64      111.81      4.88 o 
   4   4   7       72.59       67.70      6.17 o 
   5   4   7       87.69       95.76      6.68 o 
   6   4   7       46.01       57.78      6.43 o 
   7   4   7       23.09       24.59      5.00 o 
   8   4   7        4.27        2.42      5.03 o 
   9   4   7       20.41       17.59      6.30 o 
  -8   5   7        0.65       -0.12      4.26 o 
  -7   5   7        1.43       -2.48      3.15 o 
  -6   5   7        7.60       -0.28      4.92 o 
  -5   5   7       24.32       18.64      4.88 o 
  -4   5   7       70.17       66.28      7.32 o 
  -3   5   7       27.97       28.68      5.34 o 
  -2   5   7       18.38       16.94      5.31 o 
  -1   5   7        2.66        3.21      2.65 o 
   0   5   7      189.40      206.71      6.20 o 
   1   5   7       28.66       27.06      6.24 o 
   2   5   7       59.30       58.76      6.20 o 
   3   5   7       12.14       19.48      4.21 o 
   4   5   7       63.65       71.01      7.20 o 
   5   5   7       29.73       16.99      5.99 o 
   6   5   7        8.39        4.98      5.50 o 
   7   5   7        7.02        5.16      5.23 o 
  -5   6   7        9.41        9.14      4.29 o 
  -4   6   7        1.81        7.48      5.19 o 
  -3   6   7       18.89       25.89      4.92 o 
  -2   6   7       50.48       65.22      6.79 o 
  -1   6   7       27.02       33.41      4.24 o 
   0   6   7        3.98        2.21      2.77 o 
   1   6   7       18.73       16.92      3.12 o 
   2   6   7        1.55        2.68      4.89 o 
   3   6   7        5.33        7.97      4.21 o 
   4   6   7        4.48       -0.69      4.32 o 
   5   6   7       13.39       13.05      5.62 o 
 -11   0   8        0.04        0.03      3.19 o 
 -10   0   8       16.80       16.90      4.73 o 
  -9   0   8       41.15       40.87      5.00 o 
  -8   0   8       16.18       13.26      2.88 o 
  -7   0   8        0.82        2.14      2.19 o 
  -6   0   8        0.45       -1.54      2.13 o 
  -5   0   8        2.36        0.37      2.31 o 
  -4   0   8      370.87      369.44     16.09 o 
  -3   0   8       55.87       49.35      3.21 o 
  -2   0   8       87.96       90.71      4.13 o 
  -1   0   8     1149.00     1080.60     18.96 o 
   0   0   8      447.82      454.83     15.09 o 
   1   0   8      189.02      193.01      4.66 o 
   2   0   8       10.03        9.85      2.16 o 
   3   0   8       71.27       66.12      3.49 o 
   4   0   8      614.30      615.97     19.73 o 
   5   0   8       16.20       16.44      2.85 o 
   6   0   8      169.96      174.77      5.65 o 
   7   0   8        4.83        6.21      2.29 o 
   8   0   8      131.79      138.20      7.56 o 
   9   0   8       45.12       35.71      5.07 o 
  10   0   8        0.08        5.77      3.24 o 
  11   0   8        5.04        3.86      5.31 o 
 -11   1   8       14.64       18.94      3.40 o 
 -10   1   8       14.62       14.08      7.72 o 
  -9   1   8       91.51       95.30      5.30 o 
  -8   1   8       16.48       11.53      3.13 o 
  -7   1   8        3.21        6.28      2.65 o 
  -6   1   8       10.72        9.90      1.85 o 
  -5   1   8       80.97       81.77      4.39 o 
  -4   1   8      436.64      470.18     21.36 o 
  -3   1   8      301.15      321.66      8.23 o 
  -2   1   8      648.63      676.37     44.90 o 
  -1   1   8      899.08      913.15     12.42 o 
   0   1   8      807.92      764.83     11.56 o 
   1   1   8     1218.17     1196.34     14.01 o 
   2   1   8      340.34      363.79     17.28 o 
   3   1   8       98.91       90.34      2.90 o 
   4   1   8      144.46      148.31      7.64 o 
   5   1   8       89.08       93.38      3.07 o 
   6   1   8      172.76      163.60      4.67 o 
   7   1   8      168.96      167.33      3.73 o 
   8   1   8       30.19       27.17      5.54 o 
   9   1   8        6.40        2.18      3.59 o 
  10   1   8        5.86        9.28      3.45 o 
 -11   2   8       10.29       12.00      4.66 o 
 -10   2   8        1.36        4.21      3.37 o 
  -9   2   8       16.42        8.99      4.35 o 
  -8   2   8       28.27       37.72      5.44 o 
  -7   2   8       65.51       63.54      3.98 o 
  -6   2   8      325.45      304.01     12.54 o 
  -5   2   8       33.18       30.18      3.05 o 
  -4   2   8      217.11      241.87      9.02 o 
  -3   2   8      241.78      248.87      8.16 o 
  -2   2   8      553.10      574.33     19.89 o 
  -1   2   8     2629.55     2640.99     54.50 o 
   0   2   8      819.30      800.42     16.02 o 
   1   2   8       74.74       73.89      3.11 o 
   2   2   8      139.10      134.85      4.75 o 
   3   2   8      253.77      262.65      9.34 o 
   4   2   8       93.56       89.15      4.36 o 
   5   2   8       34.68       31.72      3.08 o 
   6   2   8      250.97      259.81     10.23 o 
   7   2   8       88.20       85.05      6.42 o 
   8   2   8       18.10       15.89      4.61 o 
   9   2   8       10.96       12.76      4.46 o 
  10   2   8        8.04       10.70      4.82 o 
 -10   3   8        4.75        6.81      3.95 o 
  -9   3   8        3.99        1.63      4.42 o 
  -8   3   8       26.89       22.00      5.19 o 
  -7   3   8       73.35       59.02      6.14 o 
  -6   3   8      136.84      143.66      5.21 o 
  -5   3   8      207.93      219.85     10.97 o 
  -4   3   8       31.22       30.35      3.24 o 
  -3   3   8        6.10        3.75      2.31 o 
  -2   3   8        2.63        6.83      2.60 o 
  -1   3   8        0.87        1.47      1.37 o 
   0   3   8      149.63      169.88      4.69 o 
   1   3   8      105.87      101.03      3.08 o 
   2   3   8      117.33      116.34      4.78 o 
   3   3   8       52.09       49.06      3.50 o 
   4   3   8      139.39      134.97      5.25 o 
   5   3   8      194.96      183.48      9.25 o 
   6   3   8       12.88       15.17      4.73 o 
   7   3   8        6.63        9.54      4.95 o 
   8   3   8        0.26       -0.72      3.44 o 
   9   3   8        2.41        0.55      4.12 o 
  -9   4   8       23.05       21.24      5.75 o 
  -8   4   8        3.39       -1.27      3.90 o 
  -7   4   8        6.81       11.66      4.30 o 
  -6   4   8       65.42       66.93      6.94 o 
  -5   4   8      128.02      125.85      7.54 o 
  -4   4   8       17.94       24.38      4.82 o 
  -3   4   8       20.10       16.60      2.74 o 
  -2   4   8       19.94       13.51      3.05 o 
  -1   4   8      227.91      210.46      6.92 o 
   0   4   8        4.41        2.42      1.47 o 
   1   4   8      100.25      103.84      3.23 o 
   2   4   8       61.11       62.95      3.80 o 
   3   4   8        9.93        3.67      3.39 o 
   4   4   8        6.44       13.02      4.95 o 
   5   4   8       14.36       14.87      4.38 o 
   6   4   8       40.74       44.77      5.44 o 
   7   4   8        3.80        8.93      4.72 o 
   8   4   8       13.34       12.18      7.36 o 
  -8   5   8        1.65       -2.45      3.89 o 
  -7   5   8        4.82        1.86      4.23 o 
  -6   5   8        9.98       11.10      5.35 o 
  -5   5   8       28.74       29.39      7.14 o 
  -4   5   8       17.29       18.20      4.51 o 
  -3   5   8       24.24       24.20      4.67 o 
  -2   5   8       29.33       28.64      5.10 o 
  -1   5   8      147.75      149.22      8.74 o 
   0   5   8       62.86       59.57      5.18 o 
   1   5   8       29.97       37.91      3.52 o 
   2   5   8       37.49       35.17      5.68 o 
   3   5   8       93.50       90.63      7.79 o 
   4   5   8       20.46       23.76      4.97 o 
   5   5   8        6.46       14.50      4.75 o 
   6   5   8        1.80        8.10      3.86 o 
   7   5   8       11.77        3.18      5.14 o 
  -5   6   8        2.38       -0.18      4.42 o 
  -4   6   8       13.72       21.07      5.16 o 
  -3   6   8        4.70        1.66      4.41 o 
  -2   6   8       19.93       22.43      5.71 o 
  -1   6   8        3.28        2.65      2.94 o 
   0   6   8       23.41       30.59      4.90 o 
   1   6   8        0.18       -0.66      2.03 o 
   2   6   8       19.69       11.63      6.96 o 
   3   6   8       13.24       20.03      4.55 o 
   4   6   8        7.11        7.81      5.54 o 
 -11   0   9       16.28       11.49      5.40 o 
 -10   0   9        9.20       10.29      4.23 o 
  -9   0   9        0.26       -2.48      3.09 o 
  -8   0   9        9.85       13.45      3.80 o 
  -7   0   9       73.28       74.58      4.13 o 
  -6   0   9       26.21       31.24      3.22 o 
  -5   0   9      434.78      421.16     15.91 o 
  -4   0   9      104.47      118.91      4.51 o 
  -3   0   9       97.78      104.05      4.38 o 
  -2   0   9       78.89       80.55      3.64 o 
  -1   0   9      394.91      408.30     12.03 o 
   0   0   9       12.51       17.24      2.79 o 
   1   0   9       19.46       19.49      3.03 o 
   2   0   9       22.88       23.83      2.59 o 
   3   0   9      688.89      713.71     19.97 o 
   4   0   9      623.11      604.26     18.67 o 
   5   0   9       89.58       94.66      4.41 o 
   6   0   9        9.38        8.41      4.39 o 
   7   0   9        6.57       10.35      6.11 o 
   8   0   9       12.22       12.40      5.14 o 
   9   0   9        1.09        2.28      3.98 o 
  10   0   9        7.34        8.09      4.35 o 
 -11   1   9        6.77        5.79      2.76 o 
 -10   1   9       19.86       20.46      3.54 o 
  -9   1   9       77.43       80.42      7.16 o 
  -8   1   9       32.36       38.52      6.61 o 
  -7   1   9        5.69        8.51      1.93 o 
  -6   1   9      178.01      187.35      4.36 o 
  -5   1   9      222.09      215.87      5.46 o 
  -4   1   9      179.18      175.37      4.53 o 
  -3   1   9      112.10      111.66      3.16 o 
  -2   1   9      416.03      389.54     12.03 o 
  -1   1   9     1661.14     1645.48     18.51 o 
   0   1   9      170.82      159.41      2.91 o 
   1   1   9      555.90      583.22      9.72 o 
   2   1   9       34.58       31.24      2.05 o 
   3   1   9      522.75      502.84     16.07 o 
   4   1   9      127.26      129.13      3.47 o 
   5   1   9       99.86      107.10      3.21 o 
   6   1   9       50.96       50.98      2.77 o 
   7   1   9        7.57        4.25      3.06 o 
   8   1   9       18.11       17.42      3.84 o 
   9   1   9       17.01       21.12      3.45 o 
  10   1   9       10.42        6.73      3.27 o 
 -11   2   9        3.17        2.79      5.16 o 
 -10   2   9        0.41        0.75      4.02 o 
  -9   2   9       18.78       13.42      4.83 o 
  -8   2   9       31.12       30.72      5.49 o 
  -7   2   9       26.87       26.86      4.29 o 
  -6   2   9       38.45       34.76      3.27 o 
  -5   2   9      140.63      138.02      5.27 o 
  -4   2   9       81.53       92.11      4.44 o 
  -3   2   9       85.88       89.52      4.33 o 
  -2   2   9      450.84      421.36     16.21 o 
  -1   2   9      416.80      427.07     17.49 o 
   0   2   9      121.03      127.15      7.38 o 
   1   2   9      234.77      240.29      6.16 o 
   2   2   9      426.28      453.52     16.81 o 
   3   2   9      167.18      157.29      6.23 o 
   4   2   9      181.37      175.05      5.74 o 
   5   2   9      103.61      104.77      4.59 o 
   6   2   9       84.53       95.49      8.06 o 
   7   2   9       14.72       13.57      4.41 o 
   8   2   9       46.75       47.74      6.36 o 
   9   2   9       12.83       12.30      4.46 o 
  10   2   9       16.33       15.35      4.88 o 
 -10   3   9        5.54        7.81      4.12 o 
  -9   3   9       16.13       10.05      4.14 o 
  -8   3   9       15.49        1.71      4.15 o 
  -7   3   9        6.06        8.71      4.09 o 
  -6   3   9       95.32      103.47      7.97 o 
  -5   3   9       16.36       15.26      3.08 o 
  -4   3   9        5.84       11.04      2.42 o 
  -3   3   9       93.20       92.27      4.48 o 
  -2   3   9       71.12       67.16      3.90 o 
  -1   3   9       44.44       42.47      2.32 o 
   0   3   9      212.96      215.25      5.02 o 
   1   3   9       17.89       17.92      1.83 o 
   2   3   9       65.34       68.26      4.10 o 
   3   3   9       82.23       79.15      4.07 o 
   4   3   9       63.35       62.39      3.90 o 
   5   3   9       12.03        9.09      5.22 o 
   6   3   9       31.37       25.74      4.85 o 
   7   3   9       95.70      114.32      8.58 o 
   8   3   9       14.92       23.05      5.37 o 
   9   3   9       26.96       33.65      5.31 o 
  -9   4   9        9.35        5.46      5.91 o 
  -8   4   9       12.35       13.04      4.91 o 
  -7   4   9       14.70       16.50      4.70 o 
  -6   4   9       14.58        3.21      6.48 o 
  -5   4   9       13.85       12.85      4.76 o 
  -4   4   9      241.45      243.40     10.36 o 
  -3   4   9      141.98      146.96      8.58 o 
  -2   4   9       23.06       21.08      3.59 o 
  -1   4   9       73.77       74.14      2.78 o 
   0   4   9       19.84       22.46      1.91 o 
   1   4   9      158.20      163.02      3.85 o 
   2   4   9      105.16      103.12      4.35 o 
   3   4   9        1.35        1.86      3.61 o 
   4   4   9       39.41       25.99      5.13 o 
   5   4   9       39.28       44.13      5.90 o 
   6   4   9       23.57       25.43      5.41 o 
   7   4   9       13.79       15.94      4.35 o 
   8   4   9        3.73        2.34      5.48 o 
  -7   5   9        5.90        4.07      4.36 o 
  -6   5   9        0.32        1.42      4.01 o 
  -5   5   9       14.60       20.18      4.17 o 
  -4   5   9        1.05       -0.98      3.27 o 
  -3   5   9       11.22        8.78      4.08 o 
  -2   5   9       23.20       19.84      4.64 o 
  -1   5   9       43.76       39.31      4.53 o 
   0   5   9       25.91       24.18      5.15 o 
   1   5   9       66.53       74.96      4.64 o 
   2   5   9       94.14       85.10      8.25 o 
   3   5   9       22.21       23.71      5.22 o 
   4   5   9       13.16       10.35      4.44 o 
   5   5   9       13.80        4.63      6.12 o 
   6   5   9       12.28       18.49      4.78 o 
  -5   6   9        0.84        1.82      4.45 o 
  -4   6   9        2.52        1.88      4.24 o 
  -3   6   9        0.11       -3.27      3.27 o 
  -2   6   9       18.38       14.78      7.39 o 
  -1   6   9        1.29        1.40      2.48 o 
   0   6   9        2.25        3.74      2.69 o 
   1   6   9        7.42        9.85      2.90 o 
   2   6   9        6.13        8.47      4.11 o 
   3   6   9        0.02        1.97      3.70 o 
   4   6   9        3.36        8.38      5.72 o 
 -11   0  10       13.98       12.18      4.61 o 
 -10   0  10        0.41       -1.17      3.78 o 
  -9   0  10       58.30       51.43      6.74 o 
  -8   0  10        3.32       -1.23      3.41 o 
  -7   0  10        7.77        8.00      2.37 o 
  -6   0  10      122.52      122.62      5.18 o 
  -5   0  10       46.88       47.45      3.45 o 
  -4   0  10       18.79       26.32      2.90 o 
  -3   0  10       80.41       87.49      4.10 o 
  -2   0  10      142.15      130.31      4.82 o 
  -1   0  10     1032.03     1058.52     18.17 o 
   0   0  10        4.20        2.21      1.48 o 
   1   0  10      542.72      574.39     22.75 o 
   2   0  10       51.80       52.93      3.33 o 
   3   0  10       47.43       50.88      3.33 o 
   4   0  10      179.01      182.56      6.10 o 
   5   0  10       12.99       11.21      2.62 o 
   6   0  10      210.37      219.44     10.17 o 
   7   0  10        6.96        1.49      4.48 o 
   8   0  10       14.96       15.72      4.46 o 
   9   0  10       15.26       20.14      4.75 o 
  10   0  10       37.98       39.89      6.73 o 
 -11   1  10        0.45        1.82      2.80 o 
 -10   1  10        5.80        0.99      3.10 o 
  -9   1  10        5.52       11.66      2.78 o 
  -8   1  10       92.22      103.06      4.90 o 
  -7   1  10       22.39       26.40      2.10 o 
  -6   1  10        5.47        4.77      2.69 o 
  -5   1  10       84.16       78.70      2.98 o 
  -4   1  10      129.21      127.00      8.28 o 
  -3   1  10       50.39       52.76      2.47 o 
  -2   1  10      169.12      155.70      7.84 o 
  -1   1  10      618.59      599.48      9.96 o 
   0   1  10      280.38      315.61      8.23 o 
   1   1  10      932.58      990.91     17.98 o 
   2   1  10      188.57      196.65      4.65 o 
   3   1  10      112.28      106.84      5.02 o 
   4   1  10      260.21      274.17      8.70 o 
   5   1  10       31.58       30.61      2.61 o 
   6   1  10      154.38      160.94      3.77 o 
   7   1  10        7.19       -0.77      3.07 o 
   8   1  10       22.37       21.69      3.35 o 
   9   1  10       11.22        9.14      9.02 o 
  10   1  10        6.19        3.93      4.28 o 
 -10   2  10       20.45       18.42      5.00 o 
  -9   2  10       95.28       77.02      7.66 o 
  -8   2  10       19.63       25.55      5.20 o 
  -7   2  10       99.72      102.44      6.92 o 
  -6   2  10       46.95       45.00      3.43 o 
  -5   2  10       51.22       48.31      3.64 o 
  -4   2  10       42.93       41.15      3.49 o 
  -3   2  10      242.26      221.12      7.34 o 
  -2   2  10      636.34      653.82     19.79 o 
  -1   2  10      237.80      223.31      5.48 o 
   0   2  10       33.66       35.80      2.11 o 
   1   2  10       27.84       28.96      2.05 o 
   2   2  10      181.75      184.91      6.41 o 
   3   2  10      144.14      143.87      5.27 o 
   4   2  10       14.10       18.83      3.08 o 
   5   2  10      239.21      252.20     10.02 o 
   6   2  10      340.88      339.93     10.84 o 
   7   2  10       11.34        7.21      5.51 o 
   8   2  10       10.99        3.50      6.50 o 
   9   2  10       23.86       20.62      5.60 o 
 -10   3  10        2.40        4.66      4.30 o 
  -9   3  10       15.45        9.98      5.20 o 
  -8   3  10       43.35       48.57      6.39 o 
  -7   3  10       15.13       12.51      5.07 o 
  -6   3  10       23.16       23.60      4.33 o 
  -5   3  10       15.90       16.57      2.60 o 
  -4   3  10      244.89      259.24     10.58 o 
  -3   3  10       41.29       46.89      4.57 o 
  -2   3  10       97.65      106.45      4.73 o 
  -1   3  10       31.08       33.61      2.43 o 
   0   3  10      200.47      200.41     15.66 o 
   1   3  10       14.91       15.69      1.78 o 
   2   3  10       61.10       59.91      3.96 o 
   3   3  10       12.13       12.20      2.62 o 
   4   3  10      112.97      118.73      4.59 o 
   5   3  10       44.15       53.61      5.72 o 
   6   3  10       55.82       60.70      6.28 o 
   7   3  10       11.30       10.41      5.10 o 
   8   3  10       41.28       47.86      6.68 o 
   9   3  10        1.14       -3.21      3.21 o 
  -9   4  10       21.81       24.48      5.71 o 
  -8   4  10       11.20       13.38      6.62 o 
  -7   4  10        4.17        4.92      4.05 o 
  -6   4  10       35.36       28.20      6.12 o 
  -5   4  10       64.96       72.28      7.39 o 
  -4   4  10       11.03       12.98      4.20 o 
  -3   4  10       10.64       10.91      5.29 o 
  -2   4  10       23.50       29.51      4.91 o 
  -1   4  10      346.23      361.31      8.17 o 
   0   4  10       14.08       15.52      1.71 o 
   1   4  10       70.89       66.38      4.05 o 
   2   4  10        1.87        6.31      3.74 o 
   3   4  10       52.21       58.24      5.25 o 
   4   4  10       15.78        6.92      5.00 o 
   5   4  10       17.73       25.15      4.33 o 
   6   4  10       40.77       48.97      7.39 o 
   7   4  10       10.73       20.98      5.66 o 
   8   4  10       24.76       26.60      6.43 o 
  -7   5  10        1.72        2.16      4.39 o 
  -6   5  10        3.22        3.33      4.83 o 
  -5   5  10        0.11       -1.23      3.30 o 
  -4   5  10        8.57       11.53      4.24 o 
  -3   5  10        2.49        0.64      3.74 o 
  -2   5  10        6.57        4.04      3.74 o 
  -1   5  10       14.66       13.46      2.83 o 
   0   5  10      128.84      123.89      5.75 o 
   1   5  10        1.82        5.42      2.23 o 
   2   5  10       13.20       16.50      4.89 o 
   3   5  10        8.45        5.78      3.40 o 
   4   5  10       27.28       31.54      5.19 o 
   5   5  10        9.44       11.80      4.61 o 
   6   5  10        1.53        3.53      3.78 o 
  -4   6  10        1.19        8.10      4.11 o 
  -3   6  10       14.38       24.22      5.38 o 
  -2   6  10        2.47        1.77      4.39 o 
  -1   6  10        0.19        1.76      2.40 o 
   0   6  10        0.42        1.04      2.10 o 
   1   6  10        2.02        2.03      3.41 o 
   2   6  10        1.56        0.99      4.38 o 
   3   6  10        1.28       11.56      6.31 o 
 -11   0  11        0.05        0.09      4.92 o 
 -10   0  11        3.55       -3.15      4.01 o 
  -9   0  11       75.63       77.46      7.48 o 
  -8   0  11        1.32        5.97      3.58 o 
  -7   0  11       19.67       15.98      2.72 o 
  -6   0  11       60.91       62.17      4.11 o 
  -5   0  11        3.61        9.14      2.99 o 
  -4   0  11        0.41        2.13      1.95 o 
  -3   0  11      139.43      140.48      4.88 o 
  -2   0  11      276.69      273.44     13.24 o 
  -1   0  11        8.32        7.30      1.57 o 
   0   0  11       11.15        6.28      2.48 o 
   1   0  11      159.65      159.68      3.96 o 
   2   0  11       16.79       21.33      3.18 o 
   3   0  11       25.95       25.19      3.08 o 
   4   0  11        1.74        3.52      2.48 o 
   5   0  11       73.62       71.83      3.90 o 
   6   0  11       20.51       28.83      5.37 o 
   7   0  11       88.74       87.80      6.89 o 
   8   0  11       17.90       10.20      5.88 o 
   9   0  11        0.02       -3.19      3.19 o 
  10   0  11        2.58        7.73      4.14 o 
 -11   1  11        6.59        5.27      3.18 o 
 -10   1  11       16.30       15.39      3.25 o 
  -9   1  11        0.72       -1.59      2.67 o 
  -8   1  11       85.82       86.00      5.04 o 
  -7   1  11       74.00       70.67      4.61 o 
  -6   1  11       27.40       27.70      2.41 o 
  -5   1  11       42.16       44.38      2.43 o 
  -4   1  11      149.99      145.60      3.62 o 
  -3   1  11       61.59       60.06      2.67 o 
  -2   1  11       80.43       79.47      2.89 o 
  -1   1  11      385.20      385.43      7.66 o 
   0   1  11       66.33       65.89      1.85 o 
   1   1  11      108.58      103.08      2.22 o 
   2   1  11      103.36      105.61      5.56 o 
   3   1  11       52.68       49.48      2.47 o 
   4   1  11       73.11       70.64      3.31 o 
   5   1  11      161.26      162.29      3.83 o 
   6   1  11       62.35       70.06      4.36 o 
   7   1  11       11.62       10.04      5.18 o 
   8   1  11        1.47        1.22      5.60 o 
   9   1  11       27.16       30.75      4.18 o 
 -10   2  11        2.77        2.63      4.95 o 
  -9   2  11       40.24       46.57      6.52 o 
  -8   2  11       31.75       39.56      5.71 o 
  -7   2  11       25.93       34.66      4.92 o 
  -6   2  11       47.41       47.51      3.49 o 
  -5   2  11      112.44      115.33      5.00 o 
  -4   2  11       39.47       40.04      3.34 o 
  -3   2  11       25.22       23.57      2.90 o 
  -2   2  11      205.83      198.15      6.22 o 
  -1   2  11      314.96      305.88      9.51 o 
   0   2  11      135.94      131.40      4.71 o 
   1   2  11      124.44      131.55      5.47 o 
   2   2  11      222.35      225.59      7.34 o 
   3   2  11       17.48       15.09      3.87 o 
   4   2  11       95.97       93.73      4.45 o 
   5   2  11      101.38       93.55      6.61 o 
   6   2  11        0.93       -3.96      4.36 o 
   7   2  11       11.39       11.58      4.95 o 
   8   2  11       41.55       42.36      6.54 o 
   9   2  11        0.49        5.54      3.84 o 
  -9   3  11       33.08       25.96      5.75 o 
  -8   3  11       16.81       17.21      5.01 o 
  -7   3  11       17.87       25.32      5.29 o 
  -6   3  11       22.83       18.70      4.83 o 
  -5   3  11       14.03        6.05      3.68 o 
  -4   3  11      111.56      111.11      4.78 o 
  -3   3  11      354.96      358.82     13.05 o 
  -2   3  11      187.41      189.11      6.44 o 
  -1   3  11       58.10       63.06      2.76 o 
   0   3  11       49.94       43.36      3.33 o 
   1   3  11       95.28       91.87      3.28 o 
   2   3  11       31.30       29.26      3.25 o 
   3   3  11      123.26      114.88      4.66 o 
   4   3  11       18.15       18.21      4.48 o 
   5   3  11        4.20        7.55      4.05 o 
   6   3  11      101.22       92.12      7.39 o 
   7   3  11        3.79        9.76      4.66 o 
   8   3  11        8.00        5.34      5.47 o 
  -8   4  11        0.90       -2.39      3.52 o 
  -7   4  11        5.40       11.41      4.26 o 
  -6   4  11       18.02       20.05      5.99 o 
  -5   4  11        6.48       10.30      3.83 o 
  -4   4  11       50.59       42.41      5.62 o 
  -3   4  11       49.89       54.34      5.49 o 
  -2   4  11       36.02       33.52      5.49 o 
  -1   4  11      260.42      275.64      8.98 o 
   0   4  11       32.79       34.93      8.55 o 
   1   4  11       50.28       45.40      6.03 o 
   2   4  11        5.60        3.64      3.24 o 
   3   4  11        9.83       18.49      3.74 o 
   4   4  11       44.63       57.90      5.69 o 
   5   4  11       15.77       19.71      5.12 o 
   6   4  11       59.48       70.03      7.07 o 
   7   4  11       12.62       14.65      4.78 o 
  -6   5  11        1.28        0.78      4.80 o 
  -5   5  11        2.24       -2.79      3.37 o 
  -4   5  11        0.83       -2.59      2.59 o 
  -3   5  11        5.30       10.33      4.41 o 
  -2   5  11        7.38        4.02      4.54 o 
  -1   5  11       31.97       28.85      3.81 o 
   0   5  11        5.21        4.70      3.28 o 
   1   5  11        7.44        6.50      2.51 o 
   2   5  11        0.26        0.95      3.59 o 
   3   5  11        2.54        6.56      3.73 o 
   4   5  11        7.31        3.92      5.09 o 
   5   5  11       13.05       14.62      5.94 o 
  -3   6  11        2.18       -1.73      4.77 o 
  -2   6  11        3.31        5.45      4.20 o 
  -1   6  11        2.66        7.02      3.75 o 
   0   6  11        4.05        7.13      3.29 o 
   1   6  11        4.52        6.31      3.81 o 
   2   6  11        5.00        3.43      4.95 o 
 -11   0  12        5.12        2.97      4.29 o 
 -10   0  12        0.41       -2.79      4.12 o 
  -9   0  12        5.39        3.24      3.77 o 
  -8   0  12        3.45        7.13      3.70 o 
  -7   0  12       16.38       27.34      4.73 o 
  -6   0  12       16.32       16.38      2.79 o 
  -5   0  12       44.76       43.66      3.43 o 
  -4   0  12        3.03        0.83      2.01 o 
  -3   0  12       48.63       43.87      3.42 o 
  -2   0  12      316.45      301.98     12.98 o 
  -1   0  12        5.18        1.26      2.50 o 
   0   0  12       27.38       30.87      2.47 o 
   1   0  12       54.46       58.33      3.71 o 
   2   0  12       28.20       23.55      2.91 o 
   3   0  12       28.99       28.30      3.03 o 
   4   0  12      111.61      102.61      4.72 o 
   5   0  12      161.15      163.65      5.43 o 
   6   0  12      138.74      139.98      7.93 o 
   7   0  12       18.63       15.27      4.54 o 
   8   0  12        0.08        3.03      5.31 o 
   9   0  12        7.17        6.21      5.60 o 
 -10   1  12       16.67       14.04      4.02 o 
  -9   1  12       13.42        9.23      4.30 o 
  -8   1  12        0.23       -0.82      3.39 o 
  -7   1  12        4.70        3.88      3.67 o 
  -6   1  12      145.70      149.15      3.70 o 
  -5   1  12       53.37       50.93      3.15 o 
  -4   1  12       89.90       95.06      5.04 o 
  -3   1  12       54.63       50.50      2.65 o 
  -2   1  12       19.58       20.90      1.99 o 
  -1   1  12      511.71      512.76      8.31 o 
   0   1  12       71.38       70.66      2.27 o 
   1   1  12      244.81      264.31      5.29 o 
   2   1  12      124.87      124.77      3.44 o 
   3   1  12       25.34       20.56      2.18 o 
   4   1  12       26.17       33.38      2.78 o 
   5   1  12        2.56        1.22      2.57 o 
   6   1  12       72.18       73.44      4.89 o 
   7   1  12        8.33       12.50      3.86 o 
   8   1  12       23.48       18.58      5.06 o 
   9   1  12        1.74       -0.66      3.14 o 
 -10   2  12        3.11       -1.20      3.92 o 
  -9   2  12       14.23       18.12      5.09 o 
  -8   2  12       14.16       15.98      4.89 o 
  -7   2  12        7.94        3.47      4.88 o 
  -6   2  12      129.50      138.49      7.72 o 
  -5   2  12      100.60       96.82      4.47 o 
  -4   2  12       15.44       11.87      2.40 o 
  -3   2  12      101.29      104.74      4.53 o 
  -2   2  12      227.25      206.60      6.76 o 
  -1   2  12       60.50       54.83      6.56 o 
   0   2  12      122.23      125.02      3.94 o 
   1   2  12       70.79       75.33      2.80 o 
   2   2  12        8.82       11.28      2.38 o 
   3   2  12       37.62       34.13      3.27 o 
   4   2  12      239.83      244.68      9.18 o 
   5   2  12       67.84       84.17      6.24 o 
   6   2  12       29.68       32.39      4.81 o 
   7   2  12       18.57       18.05      4.91 o 
   8   2  12        5.09       10.66      4.70 o 
   9   2  12        8.08        4.86      7.55 o 
  -9   3  12        9.34        5.97      5.56 o 
  -8   3  12        2.78       -2.72      3.78 o 
  -7   3  12        1.13        0.46      5.00 o 
  -6   3  12       15.85       22.50      5.07 o 
  -5   3  12       67.82       55.66      7.22 o 
  -4   3  12       31.90       30.10      5.78 o 
  -3   3  12       74.96       75.05      4.08 o 
  -2   3  12      115.89      107.95      4.66 o 
  -1   3  12       58.97       59.96      2.59 o 
   0   3  12       96.83       88.85      3.27 o 
   1   3  12       28.82       28.23      2.45 o 
   2   3  12       91.72       95.70      4.44 o 
   3   3  12        8.19        8.19      4.07 o 
   4   3  12       25.78       32.64      5.53 o 
   5   3  12       23.40       24.05      7.14 o 
   6   3  12        0.77        0.24      4.12 o 
   7   3  12       15.29       17.61      5.38 o 
   8   3  12        8.40        5.71      4.79 o 
  -8   4  12        6.60       15.30      6.02 o 
  -7   4  12        0.61       -0.04      3.39 o 
  -6   4  12       21.39       25.53      5.59 o 
  -5   4  12       23.11       13.20      7.11 o 
  -4   4  12       48.36       56.65      6.46 o 
  -3   4  12        5.88       14.56      3.67 o 
  -2   4  12        7.11        8.57      4.20 o 
  -1   4  12       70.95       64.03      4.60 o 
   0   4  12        6.76        8.53      2.72 o 
   1   4  12       22.29       19.74      3.19 o 
   2   4  12       14.30       13.45      6.16 o 
   3   4  12        3.71        4.76      3.34 o 
   4   4  12       14.09        9.12      5.07 o 
   5   4  12       25.00       28.95      5.43 o 
   6   4  12       25.86       14.43      5.66 o 
   7   4  12       13.38       16.38      5.69 o 
  -6   5  12        9.52       13.54      6.39 o 
  -5   5  12        1.14        2.42      4.42 o 
  -4   5  12       17.67       19.49      7.11 o 
  -3   5  12        8.51        0.53      4.43 o 
  -2   5  12        3.68        1.74      3.95 o 
  -1   5  12        1.48        3.44      4.35 o 
   0   5  12       27.53       28.27      3.64 o 
   1   5  12       17.68       21.39      4.34 o 
   2   5  12        1.58        0.15      3.27 o 
   3   5  12        6.09        1.85      3.18 o 
   4   5  12       30.36       41.03      5.87 o 
   5   5  12        7.45       10.11      5.03 o 
  -1   6  12        0.62        2.67      2.64 o 
   0   6  12        4.30        4.06      3.67 o 
 -10   0  13        6.17        1.79      5.14 o 
  -9   0  13       20.24       17.56      6.09 o 
  -8   0  13        0.02        4.23      5.22 o 
  -7   0  13       48.32       49.68      6.28 o 
  -6   0  13        0.31        4.20      3.56 o 
  -5   0  13       24.48       27.74      3.18 o 
  -4   0  13        0.14        1.76      2.13 o 
  -3   0  13      163.52      186.12      7.30 o 
  -2   0  13       14.40       22.65      2.78 o 
  -1   0  13       49.82       61.42      5.29 o 
   0   0  13      297.84      322.90     12.81 o 
   1   0  13       36.26       39.04      2.40 o 
   2   0  13        1.72       -2.13      2.20 o 
   3   0  13        1.07        3.12      2.54 o 
   4   0  13        8.83        7.20      2.56 o 
   5   0  13        8.09       11.10      4.17 o 
   6   0  13       40.32       44.77      5.96 o 
   7   0  13        2.85        5.37      3.90 o 
   8   0  13       17.96       11.59      4.98 o 
   9   0  13        2.01        4.77      4.23 o 
 -10   1  13        6.95        3.50      3.19 o 
  -9   1  13       27.11       27.52      4.02 o 
  -8   1  13       13.94       14.91      3.83 o 
  -7   1  13       10.78       12.10      3.30 o 
  -6   1  13       11.62       10.27      3.39 o 
  -5   1  13       56.65       61.20      3.93 o 
  -4   1  13      128.64      130.52      7.65 o 
  -3   1  13      115.12      125.38      3.64 o 
  -2   1  13       55.30       53.09      2.50 o 
  -1   1  13       20.26       19.70      1.43 o 
   0   1  13        5.24        4.71      1.46 o 
   1   1  13      111.68      115.10      2.69 o 
   2   1  13        3.55        1.22      1.53 o 
   3   1  13        1.08        2.34      4.21 o 
   4   1  13       41.78       40.14      2.47 o 
   5   1  13       79.43       74.41      4.74 o 
   6   1  13       32.27       33.87      4.15 o 
   7   1  13       23.18       24.48      4.48 o 
   8   1  13       25.09       30.02      4.68 o 
   9   1  13       13.00        4.33      3.99 o 
 -10   2  13        5.70        2.78      3.65 o 
  -9   2  13       11.10        7.94      4.29 o 
  -8   2  13       15.75        9.77      5.19 o 
  -7   2  13       23.91       28.55      5.57 o 
  -6   2  13        0.58       -2.63      3.19 o 
  -5   2  13       20.29       22.53      5.07 o 
  -4   2  13       65.51       67.28      3.87 o 
  -3   2  13       32.79       28.46      3.28 o 
  -2   2  13        7.83       10.98      2.48 o 
  -1   2  13       56.62       53.38      2.51 o 
   0   2  13       78.86       73.56      2.80 o 
   1   2  13       83.81       86.15      2.98 o 
   2   2  13       68.28       67.39      3.96 o 
   3   2  13       50.44       51.96      3.64 o 
   4   2  13      250.37      242.37      9.71 o 
   5   2  13       41.37       39.17      5.65 o 
   6   2  13        8.18        4.75      4.21 o 
   7   2  13        5.59        1.46      5.19 o 
   8   2  13        2.01       -1.64      4.41 o 
  -9   3  13        3.95        7.07      4.15 o 
  -8   3  13        2.46       -0.95      4.21 o 
  -7   3  13        9.20        9.39      6.30 o 
  -6   3  13       69.70       84.26      8.69 o 
  -5   3  13       19.81       15.77      4.48 o 
  -4   3  13        9.90       14.18      4.21 o 
  -3   3  13       24.80       17.92      4.18 o 
  -2   3  13       79.59       86.97      7.87 o 
  -1   3  13      216.49      195.14      7.94 o 
   0   3  13        8.59        9.02      2.81 o 
   1   3  13       48.24       46.24      3.85 o 
   2   3  13        0.58       -2.59      4.23 o 
   3   3  13      109.62      104.17      6.69 o 
   4   3  13       53.67       59.37      6.27 o 
   5   3  13       31.09       29.69      6.03 o 
   6   3  13       15.73       23.73      4.94 o 
   7   3  13        5.19        2.60      4.86 o 
  -7   4  13        7.26        5.79      6.24 o 
  -6   4  13        9.26       13.29      5.06 o 
  -5   4  13        6.59       -0.30      3.99 o 
  -4   4  13       14.08       15.98      5.34 o 
  -3   4  13        4.97       -1.05      4.61 o 
  -2   4  13        3.04        4.41      3.78 o 
  -1   4  13       40.00       33.28      4.41 o 
   0   4  13       27.41       24.18      3.43 o 
   1   4  13        2.33       -0.20      2.23 o 
   2   4  13       23.97       19.86      5.50 o 
   3   4  13        7.28       12.48      6.24 o 
   4   4  13        8.33        6.03      5.77 o 
   5   4  13       10.45        9.73      5.51 o 
   6   4  13       10.88       15.82      4.82 o 
  -5   5  13       13.89       23.82      5.44 o 
  -4   5  13        1.80       -3.37      3.37 o 
  -3   5  13        4.73        2.11      5.19 o 
  -2   5  13       13.46       18.86      4.55 o 
  -1   5  13        5.19       -0.18      3.03 o 
   0   5  13        2.86        5.87      2.64 o 
   1   5  13        4.61        5.55      2.86 o 
   2   5  13        8.94        9.12      4.80 o 
   3   5  13        3.68       -1.14      3.65 o 
   4   5  13        1.03       -1.94      3.73 o 
 -10   0  14       13.57       12.36      5.10 o 
  -9   0  14        6.09        5.50      4.26 o 
  -8   0  14        8.52        4.58      5.75 o 
  -7   0  14        1.06        9.09      4.86 o 
  -6   0  14       10.36       14.25      4.24 o 
  -5   0  14       33.64       41.09      3.27 o 
  -4   0  14        0.41        5.22      2.35 o 
  -3   0  14       62.07       63.77      3.98 o 
  -2   0  14      121.43      126.36      4.87 o 
  -1   0  14      526.62      549.18     10.90 o 
   0   0  14      518.37      543.23     10.85 o 
   1   0  14        4.63        2.08      3.12 o 
   2   0  14       18.39       24.04      2.96 o 
   3   0  14       32.30       39.24      3.13 o 
   4   0  14        2.41        1.49      3.70 o 
   5   0  14       37.88       42.79      5.25 o 
   6   0  14       38.16       41.47      5.75 o 
   7   0  14        0.63        0.68      4.83 o 
   8   0  14        3.30        3.33      5.06 o 
 -10   1  14        0.55        1.86      3.97 o 
  -9   1  14        9.59       15.30      3.30 o 
  -8   1  14       22.13       22.00      3.92 o 
  -7   1  14       70.05       78.09      5.23 o 
  -6   1  14       12.65       12.66      2.94 o 
  -5   1  14        2.81        3.87      2.69 o 
  -4   1  14       64.84       69.73      2.80 o 
  -3   1  14       41.04       41.20      2.38 o 
  -2   1  14      160.90      160.90      7.00 o 
  -1   1  14      112.97      118.65      4.56 o 
   0   1  14        5.54        4.44      1.70 o 
   1   1  14       63.05       70.50      2.08 o 
   2   1  14       27.22       26.12      2.20 o 
   3   1  14       61.07       58.09      2.62 o 
   4   1  14       12.50       14.35      3.31 o 
   5   1  14      179.80      174.87      9.28 o 
   6   1  14       50.42       54.12      4.49 o 
   7   1  14       21.63       23.45      5.47 o 
   8   1  14        3.63       13.91      3.43 o 
  -9   2  14       20.47       22.89      5.07 o 
  -8   2  14       29.35       29.85      6.03 o 
  -7   2  14       11.73       10.48      4.44 o 
  -6   2  14       94.22       88.76      7.53 o 
  -5   2  14       22.33       27.75      5.14 o 
  -4   2  14       41.04       42.33      5.63 o 
  -3   2  14      116.07      117.87      4.82 o 
  -2   2  14       89.86       96.84      4.39 o 
  -1   2  14      172.38      166.03      3.84 o 
   0   2  14       34.34       37.68      2.28 o 
   1   2  14        2.26        1.38      1.44 o 
   2   2  14        0.49       -1.33      4.57 o 
   3   2  14      112.34      111.85      7.72 o 
   4   2  14      159.68      160.44      8.45 o 
   5   2  14       12.44       12.97      5.09 o 
   6   2  14       15.32       15.08      7.23 o 
   7   2  14       17.67       19.29      5.50 o 
   8   2  14        3.21       -0.16      5.01 o 
  -8   3  14        9.65       18.08      7.70 o 
  -7   3  14        5.20        3.81      5.06 o 
  -6   3  14        7.80       13.87      4.35 o 
  -5   3  14       14.78       23.65      5.69 o 
  -4   3  14       43.18       35.83      6.18 o 
  -3   3  14       51.21       42.11      5.96 o 
  -2   3  14       14.66        5.46      5.23 o 
  -1   3  14        8.71       14.27      3.20 o 
   0   3  14       19.54       13.30      3.80 o 
   1   3  14       40.94       43.25      6.51 o 
   2   3  14       40.39       41.34      6.30 o 
   3   3  14       25.68       21.48      4.70 o 
   4   3  14       60.53       53.23      7.20 o 
   5   3  14       20.74       24.30      4.95 o 
   6   3  14        1.66       -0.40      4.60 o 
   7   3  14        4.62        5.23      5.74 o 
  -7   4  14        8.51        2.72      5.56 o 
  -6   4  14        2.45        3.12      5.26 o 
  -5   4  14        1.27        1.24      4.33 o 
  -4   4  14       35.17       41.55      5.60 o 
  -3   4  14       24.58       23.58      5.93 o 
  -2   4  14       97.91       93.72      8.56 o 
  -1   4  14        6.34        4.50      3.25 o 
   0   4  14       28.04       27.32      3.65 o 
   1   4  14        8.98        7.70      2.63 o 
   2   4  14       32.62       22.74      6.46 o 
   3   4  14       17.56        4.20      5.75 o 
   4   4  14        1.49       -1.35      3.19 o 
   5   4  14       14.17        5.48      5.88 o 
  -4   5  14       13.57       12.11      4.58 o 
  -3   5  14        3.28        4.94      5.35 o 
  -2   5  14        7.19        7.79      4.26 o 
  -1   5  14        5.82        2.64      2.71 o 
   0   5  14        6.93        9.33      4.06 o 
   1   5  14        4.72        6.23      3.25 o 
   2   5  14        1.45        1.06      4.18 o 
   3   5  14        2.53        0.15      3.93 o 
  -9   0  15       25.65       24.22      5.12 o 
  -8   0  15        9.20        6.15      5.14 o 
  -7   0  15       25.01       36.34      7.27 o 
  -6   0  15       33.78       34.58      5.17 o 
  -5   0  15        0.29        4.30      3.73 o 
  -4   0  15       24.74       23.06      4.55 o 
  -3   0  15       86.22       86.55      4.27 o 
  -2   0  15      102.65       98.05      4.50 o 
  -1   0  15      111.82      112.10      3.41 o 
   0   0  15      600.07      628.66     10.57 o 
   1   0  15        2.62        1.42      1.60 o 
   2   0  15       41.53       37.47      3.27 o 
   3   0  15       92.71       92.69      6.32 o 
   4   0  15       11.54        7.85      4.52 o 
   5   0  15        2.13        6.12      3.96 o 
   6   0  15       16.42       19.83      4.72 o 
   7   0  15       19.71        9.39      7.13 o 
   8   0  15        2.01        3.06      4.23 o 
  -9   1  15       73.06       67.35      5.47 o 
  -8   1  15       17.46       21.26      3.89 o 
  -7   1  15       16.61       13.07      3.91 o 
  -6   1  15       49.10       46.90      4.47 o 
  -5   1  15      100.45       97.86      4.88 o 
  -4   1  15       29.16       33.77      3.67 o 
  -3   1  15       98.57      101.92      3.13 o 
  -2   1  15      121.31      121.37     11.29 o 
  -1   1  15       72.34       75.73      2.08 o 
   0   1  15       41.36       39.01      1.66 o 
   1   1  15      150.58      151.05      2.61 o 
   2   1  15       34.82       38.08      3.88 o 
   3   1  15      111.53       98.77      5.09 o 
   4   1  15       46.88       44.22      4.42 o 
   5   1  15       10.09        6.82      6.02 o 
   6   1  15       14.67       15.35      3.52 o 
   7   1  15       11.90       10.01      4.24 o 
   8   1  15        8.59       -1.05      4.29 o 
  -9   2  15       11.46        7.21      4.82 o 
  -8   2  15       24.51       22.63      6.48 o 
  -7   2  15        9.49       10.84      7.13 o 
  -6   2  15       12.23        3.90      6.83 o 
  -5   2  15        4.05        2.71      4.18 o 
  -4   2  15      306.31      313.72     11.15 o 
  -3   2  15       48.99       52.51      5.74 o 
  -2   2  15        4.22        6.30      5.57 o 
  -1   2  15       62.08       51.65      4.22 o 
   0   2  15       17.22       21.98      4.92 o 
   1   2  15       15.85       18.02      4.65 o 
   2   2  15       13.95       14.96      5.01 o 
   3   2  15        4.22        6.42      4.23 o 
   4   2  15       36.50       45.88      6.03 o 
   5   2  15        5.85        2.73      3.84 o 
   6   2  15       33.70       36.99      5.80 o 
   7   2  15        1.46        2.23      4.88 o 
  -8   3  15        0.31        3.44      4.52 o 
  -7   3  15       10.21       11.90      5.12 o 
  -6   3  15        2.36        4.38      4.89 o 
  -5   3  15       50.58       56.28      6.12 o 
  -4   3  15       85.79       85.92      7.25 o 
  -3   3  15       16.93       15.63      4.97 o 
  -2   3  15       74.74       76.04      7.04 o 
  -1   3  15       87.76       85.53     10.50 o 
   0   3  15       56.72       50.33      4.07 o 
   1   3  15       68.25       59.23      4.69 o 
   2   3  15       64.04       53.10      7.48 o 
   3   3  15       63.99       61.63      6.98 o 
   4   3  15       13.16       18.54      4.78 o 
   5   3  15       20.43       31.05      7.53 o 
   6   3  15        2.92        2.16      5.04 o 
  -6   4  15        2.35        2.99      6.24 o 
  -5   4  15        8.41       21.88      5.20 o 
  -4   4  15       15.25       18.51      5.90 o 
  -3   4  15       14.43       10.87      4.46 o 
  -2   4  15       19.02       17.12      4.78 o 
  -1   4  15        5.39        6.69      4.03 o 
   0   4  15       45.19       36.05      3.71 o 
   1   4  15       21.63       21.52      3.51 o 
   2   4  15        8.94        5.32      5.77 o 
   3   4  15       19.39       21.88      5.07 o 
   4   4  15       10.06       10.08      4.49 o 
   5   4  15        2.89        0.31      4.48 o 
  -3   5  15        6.12        9.09      5.04 o 
  -2   5  15        0.66        1.80      4.26 o 
  -1   5  15        3.64        6.36      3.90 o 
   0   5  15       12.07        8.71      3.83 o 
   1   5  15        4.83        4.84      2.86 o 
   2   5  15        5.50        4.41      5.11 o 
  -9   0  16        0.42        1.76      3.74 o 
  -8   0  16        0.05       -1.30      3.96 o 
  -7   0  16        6.19        5.19      6.80 o 
  -6   0  16       30.04       36.02      6.58 o 
  -5   0  16      136.81      143.38      8.02 o 
  -4   0  16       49.24       53.10      5.32 o 
  -3   0  16       95.58      108.91      7.10 o 
  -2   0  16        0.03       -3.00      3.36 o 
  -1   0  16      213.70      205.02      6.24 o 
   0   0  16       97.38      106.60      4.79 o 
   1   0  16       91.19       83.15      4.65 o 
   2   0  16        9.24        8.49      4.45 o 
   3   0  16       95.48       93.14      6.83 o 
   4   0  16        0.72        3.05      4.57 o 
   5   0  16      162.69      156.79      8.96 o 
   6   0  16       50.20       57.38      6.34 o 
   7   0  16       41.44       46.69      7.39 o 
  -9   1  16        0.06       -0.41      2.93 o 
  -8   1  16       20.22       32.74      3.94 o 
  -7   1  16       24.08       29.62      3.83 o 
  -6   1  16       31.67       38.88      7.82 o 
  -5   1  16       23.47       26.54      7.97 o 
  -4   1  16      212.67      208.72      6.38 o 
  -3   1  16       66.02       72.74      5.78 o 
  -2   1  16       30.06       28.05      3.35 o 
  -1   1  16       34.76       33.70      2.36 o 
   0   1  16      145.22      134.97      3.87 o 
   1   1  16        2.03        0.11      2.32 o 
   2   1  16       24.44       24.62      7.15 o 
   3   1  16       54.40       54.66      4.17 o 
   4   1  16      107.88      114.75      6.09 o 
   5   1  16      161.80      162.33      6.40 o 
   6   1  16       18.92       12.79      4.25 o 
   7   1  16       11.56        9.71      3.66 o 
  -8   2  16        3.76       10.73      5.16 o 
  -7   2  16       78.15       93.43      8.46 o 
  -6   2  16        1.34        8.38      4.14 o 
  -5   2  16       44.87       31.67      6.36 o 
  -4   2  16       16.04       13.79      4.76 o 
  -3   2  16       50.27       59.74      6.28 o 
  -2   2  16      146.34      138.92      7.94 o 
  -1   2  16        0.89        0.45      5.34 o 
   0   2  16        2.70        5.00      2.77 o 
   1   2  16       57.18       51.46      9.12 o 
   2   2  16       24.93       24.41      5.47 o 
   3   2  16       26.98       26.15      5.91 o 
   4   2  16       18.04       21.54      5.38 o 
   5   2  16        2.75        3.77      4.12 o 
   6   2  16        1.27       -0.81      4.95 o 
  -7   3  16        2.67        2.19      5.20 o 
  -6   3  16       15.56       11.68      7.88 o 
  -5   3  16        1.90        6.33      3.62 o 
  -4   3  16        5.94       10.81      5.13 o 
  -3   3  16       17.53       13.53      5.20 o 
  -2   3  16       55.68       52.51      6.85 o 
  -1   3  16        3.92        3.37      3.33 o 
   0   3  16       23.43       25.45      3.71 o 
   1   3  16        7.48        8.03      3.58 o 
   2   3  16       19.57       17.36      5.59 o 
   3   3  16        6.26        5.69      4.51 o 
   4   3  16        9.58        3.78      4.97 o 
   5   3  16        0.79        2.93      4.01 o 
  -5   4  16        0.68        2.14      4.04 o 
  -4   4  16        1.18        5.14      4.58 o 
  -3   4  16       11.63       13.36      5.78 o 
  -2   4  16       24.10       20.11      5.25 o 
  -1   4  16       76.35       79.00      5.30 o 
   0   4  16        2.98        1.43      2.97 o 
   1   4  16        1.38        3.87      2.88 o 
   2   4  16        0.50       -0.52      3.55 o 
   3   4  16       14.69       16.91      7.33 o 
   4   4  16        5.75        7.75      4.38 o 
  -8   0  17        2.24        3.74      5.19 o 
  -7   0  17        1.42        6.34      6.65 o 
  -6   0  17        0.01       -3.30      3.61 o 
  -5   0  17        8.24        8.35      4.80 o 
  -4   0  17       46.45       48.14      6.25 o 
  -3   0  17       27.97       30.16      5.03 o 
  -2   0  17      112.51      106.57      8.03 o 
  -1   0  17       31.17       27.98      3.67 o 
   0   0  17      103.62       98.16      4.98 o 
   1   0  17       40.84       40.50      3.84 o 
   2   0  17      184.13      190.82      9.14 o 
   3   0  17       50.68       51.90      5.81 o 
   4   0  17      437.96      446.14     13.80 o 
   5   0  17        5.28       12.67      4.95 o 
   6   0  17        1.20        5.72      4.77 o 
   7   0  17        0.25        6.09      5.87 o 
  -8   1  17        5.17        5.83      3.33 o 
  -7   1  17        6.58        9.18      3.30 o 
  -6   1  17       25.98       27.01      4.34 o 
  -5   1  17       39.18       39.90      4.24 o 
  -4   1  17       59.42       62.98      4.87 o 
  -3   1  17       75.44       75.04      4.68 o 
  -2   1  17      131.16      125.96      5.76 o 
  -1   1  17       24.77       21.78      2.65 o 
   0   1  17        1.46       -0.26      2.10 o 
   1   1  17       54.51       52.02      3.17 o 
   2   1  17       62.05       58.57      6.28 o 
   3   1  17      132.00      126.58      5.93 o 
   4   1  17       10.89        6.41      4.24 o 
   5   1  17        7.58       12.67      8.02 o 
   6   1  17       10.61        4.66      3.82 o 
  -8   2  17        7.85        1.32      4.15 o 
  -7   2  17        0.50        2.68      5.35 o 
  -6   2  17       11.83        1.05      6.59 o 
  -5   2  17       41.38       39.67      5.68 o 
  -4   2  17       40.08       34.58      5.31 o 
  -3   2  17        6.24        7.75      4.45 o 
  -2   2  17       28.29       24.97      5.78 o 
  -1   2  17        4.91        1.31      2.64 o 
   0   2  17       31.41       35.46      7.22 o 
   1   2  17        1.32        7.63      3.79 o 
   2   2  17        6.20        6.18      3.83 o 
   3   2  17       41.96       42.74      6.28 o 
   4   2  17        3.41       -2.22      5.11 o 
   5   2  17       10.10        9.59      7.97 o 
   6   2  17        1.78        1.91      4.09 o 
  -6   3  17        0.57        0.87      4.80 o 
  -5   3  17        5.77        0.07      5.17 o 
  -4   3  17        0.85       -2.29      3.55 o 
  -3   3  17       49.80       49.27      6.64 o 
  -2   3  17      107.14       82.16      7.65 o 
  -1   3  17        3.45        1.04      2.72 o 
   0   3  17        0.65        0.62      2.63 o 
   1   3  17        4.40        6.74      3.08 o 
   2   3  17        2.32        6.34      4.23 o 
   3   3  17        8.51        0.72      3.95 o 
   4   3  17       13.70       13.63      5.50 o 
   5   3  17        8.72       -0.01      5.01 o 
  -4   4  17        3.09        4.66      5.82 o 
  -3   4  17       10.78       15.48      5.23 o 
  -2   4  17        0.76       -1.58      4.17 o 
  -1   4  17       15.60       14.53      3.94 o 
   0   4  17        3.58       -0.83      3.17 o 
   1   4  17        2.45        3.51      2.65 o 
   2   4  17        3.65       -2.39      4.46 o 
   3   4  17        1.01        4.57      4.27 o 
  -8   0  18       13.57        8.71      5.80 o 
  -7   0  18        7.47        0.68      6.14 o 
  -6   0  18       11.28       15.08      5.29 o 
  -5   0  18       43.68       47.59      8.16 o 
  -4   0  18        0.60        3.58      4.29 o 
  -3   0  18       71.75       79.01      7.78 o 
  -2   0  18        0.39       -4.24      4.24 o 
  -1   0  18        2.51        2.66      2.57 o 
   0   0  18       37.20       37.47      5.81 o 
   1   0  18       38.79       41.71      4.19 o 
   2   0  18        2.21        9.79      4.77 o 
   3   0  18       97.80      101.70      7.51 o 
   4   0  18        9.46        3.12      4.57 o 
   5   0  18       31.98       34.00      6.33 o 
   6   0  18        0.55       -1.58      4.67 o 
  -8   1  18        1.18       -2.87      2.98 o 
  -7   1  18        0.44        0.00      3.12 o 
  -6   1  18        6.69        9.94      3.81 o 
  -5   1  18       22.91       29.91     12.29 o 
  -4   1  18       29.96       29.72      4.05 o 
  -3   1  18        1.83        4.33      3.23 o 
  -2   1  18       26.88       26.70      3.79 o 
  -1   1  18        6.63       10.89      2.23 o 
   0   1  18       36.59       40.59      4.32 o 
   1   1  18       18.31       22.89      2.99 o 
   2   1  18       51.30       53.71      4.74 o 
   3   1  18        0.05        3.14      2.94 o 
   4   1  18        0.18        0.26      3.23 o 
   5   1  18       61.45       64.14      6.45 o 
   6   1  18        0.78       -1.88      4.80 o 
  -7   2  18       13.07       12.94      6.05 o 
  -6   2  18       11.73        9.27      5.14 o 
  -5   2  18       27.86       23.58      5.40 o 
  -4   2  18       19.44       16.16      5.07 o 
  -3   2  18       80.76       91.06      8.61 o 
  -2   2  18       44.73       45.02      5.71 o 
  -1   2  18        8.95        6.47      3.13 o 
   0   2  18       14.13       17.99      3.42 o 
   1   2  18        0.59        1.47      3.12 o 
   2   2  18       20.87       25.30      5.66 o 
   3   2  18        3.35        9.58      4.09 o 
   4   2  18       17.76       16.00      5.34 o 
   5   2  18        2.43        2.20      3.75 o 
  -6   3  18        2.28        0.37      4.66 o 
  -5   3  18        2.42       -0.92      5.09 o 
  -4   3  18        4.02       -2.65      5.29 o 
  -3   3  18        7.43        1.95      3.86 o 
  -2   3  18       11.51        3.30      6.89 o 
  -1   3  18       10.67        4.62      6.32 o 
   0   3  18        2.89        1.67      3.55 o 
   1   3  18        6.19        2.00      3.20 o 
   2   3  18        8.10        7.97      4.48 o 
   3   3  18        1.23        0.43      3.47 o 
   4   3  18       28.57       39.49      6.40 o 
  -3   4  18       28.81       40.41      6.90 o 
  -2   4  18        2.16        2.97      4.41 o 
  -1   4  18        7.88        1.20      3.76 o 
   0   4  18        3.47        4.10      3.24 o 
   1   4  18        0.92        0.59      2.95 o 
  -7   0  19        1.26        5.00      4.43 o 
  -6   0  19        4.55        4.58      4.70 o 
  -5   0  19       14.94       11.63      5.96 o 
  -4   0  19        0.04       -4.15      4.15 o 
  -3   0  19       31.91       22.21      4.86 o 
  -2   0  19        0.61       -1.08      3.62 o 
  -1   0  19        1.33        1.61      2.87 o 
   0   0  19        5.87       11.79      2.97 o 
   1   0  19       10.15       13.11      3.38 o 
   2   0  19        6.53        3.34      5.28 o 
   3   0  19       14.80       16.20      5.88 o 
   4   0  19       19.80       26.34      6.03 o 
   5   0  19       37.36       30.25      6.82 o 
  -7   1  19        2.97        4.35      4.22 o 
  -6   1  19       16.24       11.49      3.66 o 
  -5   1  19        7.40        6.94      3.56 o 
  -4   1  19       60.94       66.18      5.18 o 
  -3   1  19        3.61        0.19      3.49 o 
  -2   1  19        6.35        3.83      2.95 o 
  -1   1  19        7.76        9.04      2.38 o 
   0   1  19        1.72        0.75      2.03 o 
   1   1  19       18.37       19.07      2.35 o 
   2   1  19       27.77       30.92      4.36 o 
   3   1  19        5.63        8.45      3.27 o 
   4   1  19       20.34       16.70      3.94 o 
   5   1  19        3.29        3.17      7.03 o 
  -6   2  19       14.35       18.07      6.00 o 
  -5   2  19        7.57       13.13      4.76 o 
  -4   2  19        1.09        6.61      4.21 o 
  -3   2  19        5.06        1.33      4.54 o 
  -2   2  19        4.06        0.81      5.69 o 
  -1   2  19        3.13        2.07      3.44 o 
   0   2  19        7.00       10.47      3.71 o 
   1   2  19        8.82        8.66      3.12 o 
   2   2  19       10.23       12.73      5.17 o 
   3   2  19       13.36       15.64      5.66 o 
   4   2  19        6.69       12.95      6.12 o 
  -4   3  19        5.19        9.11      5.01 o 
  -3   3  19       15.09        3.87      6.92 o 
  -2   3  19       12.50       10.32      5.74 o 
  -1   3  19        1.28        2.07      2.72 o 
   0   3  19       19.09       12.04      4.80 o 
   1   3  19        9.48        3.91      4.15 o 
   2   3  19        6.10       14.35      5.00 o 
  -6   0  20        0.12       -3.75      3.75 o 
  -5   0  20       28.85       35.93      8.43 o 
  -4   0  20       59.90       75.26      7.54 o 
  -3   0  20       25.84       20.18      5.72 o 
  -2   0  20        0.09       -1.94      3.81 o 
  -1   0  20        0.09        0.35      3.25 o 
   0   0  20       33.61       28.28      4.69 o 
   1   0  20       42.26       40.70      8.10 o 
   2   0  20       10.11       13.85      5.12 o 
   3   0  20       36.04       34.08      6.67 o 
   4   0  20       15.17        7.23      6.15 o 
  -6   1  20        6.73       -0.31      4.24 o 
  -5   1  20        2.34       -0.18      3.65 o 
  -4   1  20       23.55       22.82      3.94 o 
  -3   1  20        0.24        6.78      3.12 o 
  -2   1  20       17.75       14.01      4.16 o 
  -1   1  20       20.06       19.36      2.84 o 
   0   1  20        1.10        2.30      2.15 o 
   1   1  20       10.94       10.52      2.30 o 
   2   1  20        2.26        4.26      6.17 o 
   3   1  20        0.32        2.73      3.62 o 
   4   1  20       24.35       27.51      4.42 o 
  -5   2  20        8.87       12.09      5.44 o 
  -4   2  20        4.23        7.30      4.30 o 
  -3   2  20       19.64        2.59      6.67 o 
  -2   2  20        4.76        7.91      4.60 o 
  -1   2  20       21.11       18.39      3.94 o 
   0   2  20        6.82        6.79      3.50 o 
   1   2  20        0.44       -1.19      3.23 o 
   2   2  20        5.82        7.07      5.51 o 
   3   2  20        0.53        1.02      4.45 o 
  -2   3  20       21.25       23.94      6.02 o 
  -1   3  20        3.41        5.22      3.08 o 
   0   3  20        0.38        2.01      3.35 o 
  -5   0  21       10.32        7.64      5.96 o 
  -4   0  21        1.32        6.33      4.89 o 
  -3   0  21        5.20        6.70      5.06 o 
  -2   0  21        9.74       16.59      6.12 o 
  -1   0  21        0.52       -1.38      3.39 o 
   0   0  21        6.17       10.59      3.63 o 
   1   0  21       15.08       17.51      6.36 o 
   2   0  21       10.90        8.96      5.68 o 
  -4   1  21       11.54        5.92      4.34 o 
  -3   1  21        7.06       13.83      3.92 o 
  -2   1  21        3.81        1.73      3.33 o 
  -1   1  21       24.27       26.82      3.98 o 
   0   1  21       10.72       11.12      2.51 o 
   1   1  21        1.73        0.38      2.04 o 
   2   1  21        2.13        7.09      3.68 o 
  -3   2  21       24.66       18.15      5.46 o 
  -2   2  21       10.18       10.95      6.24 o 
  -1   2  21        3.11        0.13      3.26 o 
   0   2  21        0.95        0.78      3.35 o 
   1   2  21        3.81        1.69      5.76 o 
  -3   0  22       48.10       46.04      9.49 o 
  -2   0  22        0.61        0.52      3.80 o 
  -1   0  22        4.04        2.23      4.56 o 
   0   0  22       20.89       18.00      3.95 o 
  -2   1  22       21.64       15.55      4.70 o 
  -1   1  22        1.45        1.16      2.20 o 
                                                 
